# Supplementary material for: Evolutionary rate covariation analysis of E-cadherin identifies Raskol as a regulator of cell adhesion and actin dynamics in Drosophila
Source: PLoS Genet. 2019 Feb 14;15(2):e1007720. doi: 10.1371/journal.pgen.1007720 (PMC6375579; doi:10.1371/journal.pgen.1007720)
Supplement: S1 Table — (XLSX) [file pgen.1007720.s005.xlsx]

## Sheet: DE-cad ERC list - top 500
Gene	ERC value
shg	1
CG4440	0.890909
unc80	0.833333
Obp22a	0.722222
B4	0.692308
CG16952	0.672515
zormin	0.666667
grk	0.625731
cac	0.615385
sv	0.615385
Sfp87B	0.611111
CG8909	0.602941
fwe	0.602941
PCB	0.589744
magu	0.588235
TMS1	0.588235
CG2003	0.580952
TotZ	0.573529
Appl	0.564103
CG30075	0.555556
Hrb98DE	0.544118
mwh	0.54386
side	0.542857
ths	0.529412
PDZ-GEF	0.525692
mthl10	0.52381
Stim	0.52381
Fer2	0.520468
Rab5	0.520468
CG10919	0.512821
InR	0.512315
Rfx	0.509881
Mppe	0.508772
SWIP	0.504762
fne	0.5
Tsp	0.5
CG13609	0.5
CG42684	0.5
CG4407	0.5
CG11340	0.49916
Acsl	0.497076
babo	0.497076
CG7059	0.497076
CG13995	0.497076
Tpc2	0.496774
ttk	0.490909
CG44038	0.490909
CG44257	0.485714
Gug	0.48538
CG43689	0.48538
tay	0.485294
RhoGAPp190	0.473684
CG10237	0.473684
CG43449	0.473684
CG12054	0.470588
CG17564	0.46798
ClC-a	0.466667
alpha-Cat	0.466667
VhaAC39-2	0.465546
CG11103	0.465465
gd	0.464388
CG33096	0.464388
Pdk1	0.461988
MBD-like	0.461988
CG1552	0.461988
velo	0.461539
CG11593	0.458823
CG8072	0.458064
NfI	0.457143
Drl-2	0.457143
CG5550	0.455882
CG30463	0.455882
CG9505	0.455462
dally	0.453454
AdoR	0.453333
Reck	0.453333
CG32647	0.452991
CG4630	0.450292
wb	0.450292
Gk2	0.447619
CG7091	0.44335
dlp	0.443182
enc	0.441177
CG3376	0.441177
cv-2	0.44
Best4	0.439394
CG14883	0.438655
osp	0.438597
CG14442	0.438597
CG42797	0.438597
CG14629	0.435435
ap	0.430199
CG4041	0.429429
SerT	0.428571
GEFmeso	0.428571
Dg	0.428571
gw	0.428571
dpp	0.428571
Dscam4	0.426901
Atg18a	0.426901
CG31689	0.426901
vap	0.426901
CG2124	0.42521
Wsck	0.421849
CG9596	0.420455
sut4	0.42
CG17684	0.418182
Trim9	0.418182
CG31406	0.418182
CG8160	0.418182
A2bp1	0.415205
CG31388	0.415205
plum	0.413105
CG14302	0.413105
CG30268	0.412879
ND-51L2	0.412879
stj	0.411765
CG34124	0.410753
bru-2	0.409524
shi	0.409524
CG32579	0.409524
Cow	0.409524
pcl	0.409524
CG4950	0.409091
CG31342	0.408403
kni	0.407407
AQP	0.407115
tok	0.406667
dsd	0.406452
CG32182	0.403941
14-3-3epsilon	0.403509
Fak	0.403509
CG33340	0.402402
CG16736	0.401709
OS9	0.401515
CG7341	0.401515
CG4741	0.4
CG17687	0.399399
Ipk2	0.399399
CG10133	0.399399
abd-A	0.399209
lid	0.399209
Lgr3	0.398319
CG3558	0.397059
CG5902	0.397059
Dnz1	0.394958
zpg	0.393393
boss	0.393333
CaMKII	0.391813
RhoGAP100F	0.391813
Akap200	0.391813
14-3-3zeta	0.391813
crb	0.391813
CG2747	0.390476
CG9098	0.390476
Cdk12	0.390313
CG16800	0.390151
CG31918	0.388889
CG43376	0.388889
ade2	0.386667
CG7264	0.386364
cact	0.384946
Sos	0.384874
to	0.384615
CG43070	0.384615
awd	0.384236
AMPdeam	0.382353
vnd	0.382353
SmydA-8	0.381818
CG30036	0.381818
CG16779	0.380952
sud1	0.380645
Ehbp1	0.380117
Cf2	0.380117
CG18135	0.380117
SP2353	0.380117
CG8128	0.38
Lcch3	0.38
CG8417	0.37931
CG10731	0.378378
Nuf2	0.378378
CalpC	0.378151
CG7991	0.376344
pot	0.375494
ed	0.375494
Nep4	0.375494
CG32174	0.375494
hfw	0.375
wg	0.37479
yellow-k	0.37479
Octbeta1R	0.374384
CG14926	0.374384
CG10486	0.374384
CG5565	0.373333
beat-Vb	0.373219
CG11367	0.373219
CG3476	0.372043
rudhira	0.371429
CG7084	0.371429
Best3	0.371429
Sws1	0.369458
CG17083	0.369369
yrt	0.368421
Ptp69D	0.368421
dy	0.367742
Dsk	0.367742
RhoGAP19D	0.367647
yki	0.367647
unc-13-4A	0.367589
bgm	0.367424
CG12182	0.367424
janA	0.366667
Pa1	0.366366
CG7777	0.364706
CG10841	0.364706
CG33172	0.364532
amx	0.363363
CG2794	0.363363
CG16985	0.361823
Sdr	0.361345
CG7992	0.361345
lbk	0.36036
link	0.36036
CG10710	0.36
N	0.359849
CG12866	0.359684
CG32121	0.359684
CG13982	0.359684
Meics	0.35914
osa	0.358974
CG30116	0.356725
bdg	0.356725
CG12991	0.356725
CG12355	0.356725
Egfr	0.356725
Oga	0.356061
CG5867	0.356061
Gal	0.356061
CG34159	0.354839
CG4781	0.354354
GABA-B-R2	0.352941
CG44139	0.352941
CG17362	0.352941
siz	0.352381
nAChRalpha3	0.352381
CG17364	0.352381
Chc	0.352381
Ggamma1	0.352381
CG9877	0.352381
CG13872	0.352273
CG14440	0.352273
CG43850	0.351779
CG13928	0.351351
MetRS-m	0.35126
CG12219	0.35126
vig	0.350427
CG7702	0.350427
CG12531	0.349754
Atf-2	0.349754
RpL4	0.347899
CG5644	0.347899
CG30419	0.347899
CG7099	0.346237
Rgk1	0.345454
Ir51b	0.345454
CG42680	0.345454
CG6746	0.345345
CG13801	0.345029
ClC-c	0.344729
CG4168	0.344697
CG2059	0.344697
dos	0.344697
CG17278	0.344538
Tektin-A	0.344538
CG13933	0.344538
Pax	0.343873
Fs	0.342857
CG9008	0.342857
CSN5	0.342857
CG15468	0.342857
CG2292	0.341176
Ppi1	0.340909
CG6201	0.340909
E5	0.34
CG17929	0.34
opm	0.339339
CG17662	0.339339
CG6845	0.339031
DIP-theta	0.339031
CG17816	0.338235
CG33298	0.338235
Traf-like	0.338235
CG31693	0.338235
CG32053	0.337815
tectonic	0.337634
Rab7	0.337121
CG9507	0.337121
dpr2	0.334975
CG5026	0.334454
SPoCk	0.333333
sut3	0.333333
nrm	0.333333
CG6762	0.333333
Vps13	0.333333
UbcE2M	0.333333
CG8924	0.333333
Osbp	0.333333
gb	0.333333
robl37BC	0.333333
CG43925	0.333333
CG13083	0.333333
CG45062	0.333333
Amt	0.331092
spdo	0.331092
CG2137	0.33033
CG15916	0.329545
CG34457	0.329032
fd102C	0.328063
CG34401	0.328063
oc	0.328063
CG8908	0.328063
CG4596	0.327731
CG31712	0.327731
5-HT7	0.327635
CG14778	0.327635
CG14989	0.327327
CG7755	0.327327
CG9917	0.327327
Sulf1	0.326667
ft	0.325758
Ccz1	0.325758
CG11211	0.325758
FBXO11	0.325758
beat-Va	0.324731
CG7328	0.324731
Su(fu)	0.32437
CG14625	0.32437
pygo	0.324324
msn	0.323809
how	0.323809
Zyx	0.323809
Med	0.323809
CG14362	0.323809
gro	0.323529
BtbVII	0.323529
subdued	0.323529
H2.0	0.32197
ppk15	0.32197
Mlf	0.321637
AdamTS-A	0.321637
DIP2	0.321637
Rga	0.321637
Cyp318a1	0.321321
CG31777	0.321321
CG7781	0.321008
CG7573	0.32043
CG3528	0.32043
Sp7	0.320197
CG6225	0.32
Dnah3	0.32
CG32228	0.32
CG12420	0.318318
CG9706	0.318318
slam	0.318182
Osi12	0.318182
CG13086	0.318182
gbb	0.318182
CG10362	0.318182
T48	0.317647
CG42511	0.317647
kek5	0.316129
CG13001	0.316129
CG3483	0.316129
Efhc1.1	0.315271
Arl4	0.314286
Ephrin	0.314286
blot	0.314286
COX6B	0.314286
Fer1HCH	0.314286
Obp19c	0.314286
png	0.314286
CG31798	0.314286
CG42851	0.314286
be	0.313333
MICAL-like	0.313333
CG15570	0.312312
beat-IIIa	0.312253
d4	0.312253
CG8321	0.311828
CG12521	0.311828
CG14238	0.310924
cv	0.310924
CG7564	0.310924
CG12998	0.310606
Gr2a	0.310541
gus	0.310541
CG12121	0.310541
NimC2	0.310345
CG13970	0.310345
Lar	0.309941
nmdyn-D7	0.309309
CG3809	0.309309
CG14115	0.309309
trol	0.309091
CG1640	0.309091
CG7720	0.308823
Obp99a	0.307563
CG30157	0.307563
CG43954	0.307563
CG2218	0.307527
CG14854	0.306818
frtz	0.306818
LRP1	0.306667
CG13613	0.306306
SPARC	0.305419
ana	0.304762
P5CDh1	0.304762
Antp	0.304348
Proc-R	0.304348
Octbeta3R	0.304348
arr	0.304348
CG1636	0.304202
Zip42C.2	0.304202
CG12290	0.303303
CG18788	0.303303
gnu	0.303303
RpII15	0.303226
CG1233	0.30303
CG42288	0.30303
CG17454	0.30303
CysRS-m	0.30084
GILT1	0.30084
Oseg2	0.30084
wntD	0.3003
CG14423	0.3003
CG1561	0.3003
CG1402	0.299242
CG5321	0.299242
smo	0.299242
kcc	0.298246
Wbp2	0.298246
shf	0.298246
CG10178	0.298246
CG7579	0.298246
CG4525	0.297479
alphaTub67C	0.297479
CG3906	0.297297
ND-B17.2	0.297297
Dop2R	0.296443
Kal1	0.295567
CG32085	0.295567
mei-S332	0.295567
Mpc1	0.295455
CG10345	0.295455
CG30120	0.295455
meso18E	0.295238
RhoGEF2	0.295238
CG4839	0.295238
Ubx	0.295238
Graf	0.295238
CG13921	0.295238
GLaz	0.295238
eIF-4B	0.295238
uzip	0.295238
gce	0.295238
CG15118	0.295238
CG42635	0.294624
E(spl)m3-HLH	0.294294
CG33672	0.294294
Mkk4	0.294294
CG5705	0.294118
Ih	0.294118
CG4266	0.294118
Tgi	0.294118
CG6813	0.294118
CG13337	0.294118
CG6765	0.293447
lama	0.293447
CG12589	0.293447
aust	0.293333
CG4374	0.293333
CG4949	0.291667
pyr	0.291667
CG11436	0.291291
btd	0.291291
CG13473	0.291291
CG6512	0.290756
DptB	0.290323
Raf	0.290323
Dlip2	0.290323
Ir48b	0.288538
cnk	0.288288
sl	0.288288
CG14997	0.288288
CG3679	0.287879
sNPF-R	0.287879
cos	0.287879
Con	0.287879
CG6290	0.287879
CG12617	0.287749
