# Supplementary material for: Evolutionary rate covariation analysis of E-cadherin identifies Raskol as a regulator of cell adhesion and actin dynamics in Drosophila
Source: PLoS Genet. 2019 Feb 14;15(2):e1007720. doi: 10.1371/journal.pgen.1007720 (PMC6375579; doi:10.1371/journal.pgen.1007720)
Supplement: S2 Table — (XLSX) [file pgen.1007720.s006.xlsx]

## Sheet: DE-cad_ERC_canonical_path
Ingenuity Canonical Pathways	-log(p-value)	Ratio	z-score	Molecules
Remodeling of Epithelial Adherens Junctions	6.96	0.116	NaN	DNM1,RAB5A,CTNNA2,RAB5C,CTNNA1,DNM3,RAB5B,DNM2
Type II Diabetes Mellitus Signaling	6.16	0.0649	NaN	ACSL3,CACNA1E,CACNA1B,PDPK1,ACSL4,SMPD1,INSR,CACNA2D3,CACNA2D4,CACNA1A
nNOS Signaling in Skeletal Muscle Cells	5.96	0.146	NaN	CACNA1E,CACNA1B,DAG1,CACNA2D3,CACNA2D4,CACNA1A
RhoA Signaling	5.01	0.0645	NaN	PTK2,ARHGAP5,MPRIP,RAPGEF2,PTK2B,IGF1R,ARHGAP35,RAPGEF6
G Beta Gamma Signaling	4.31	0.0614	NaN	CACNA1E,CACNA1B,PDPK1,CACNA2D3,CACNA2D4,CACNA1A,DNM2
FcÎ³RIIB Signaling in B Lymphocytes	4.28	0.0759	NaN	CACNA1E,CACNA1B,PDPK1,CACNA2D3,CACNA2D4,CACNA1A
Factors Promoting Cardiogenesis in Vertebrates	3.91	0.0652	NaN	TGFBR1,BMP4,BMP2,ACVR1C,ACVR1B,BMP1
CCR5 Signaling in Macrophages	3.84	0.0632	NaN	CACNA1E,PTK2B,CACNA1B,CACNA2D3,CACNA2D4,CACNA1A
GABA Receptor Signaling	3.84	0.0632	NaN	DNM1,CACNA1E,CACNA1B,CACNA2D3,CACNA2D4,CACNA1A
Netrin Signaling	3.68	0.0769	NaN	CACNA1E,CACNA1B,CACNA2D3,CACNA2D4,CACNA1A
Phagosome Maturation	3.6	0.0473	NaN	CTSD,RAB5A,RAB5C,ATP6V0D1,ATP6V0D2,CTSE,RAB5B
Caveolar-mediated Endocytosis Signaling	3.5	0.0704	NaN	RAB5A,RAB5C,INSR,RAB5B,DNM2
Amyotrophic Lateral Sclerosis Signaling	3.47	0.0541	NaN	RAB5A,CACNA1E,RAB5C,HECW1,RAB5B,CACNA1A
GNRH Signaling	3.32	0.0424	NaN	PTK2,CACNA1E,PTK2B,CACNA1B,CACNA2D3,CACNA2D4,CACNA1A
Maturity Onset Diabetes of Young (MODY) Signaling	3.17	0.143	NaN	CACNA1E,INSR,CACNA1A
TGF-Î² Signaling	3.09	0.0575	NaN	TGFBR1,BMP4,BMP2,ACVR1C,ACVR1B
Glycerol Degradation I	2.99	0.333	NaN	GK2,GK
Huntington's Disease Signaling	2.91	0.032	NaN	DNM1,CTSD,CACNA1B,IGF1R,DNM3,PDPK1,RASA1,DNM2
Gustation Pathway	2.73	0.039	NaN	CACNA1E,CACNA1B,GDE1,CACNA2D3,CACNA2D4,CACNA1A
IGF-1 Signaling	2.71	0.0472	NaN	PTK2,YWHAE,IGF1R,PDPK1,RASA1
Leukocyte Extravasation Signaling	2.7	0.0332	NaN	PTK2,ARHGAP5,CTNNA2,PTK2B,CTNNA3,CTNNA1,ARHGAP35
Role of NFAT in Cardiac Hypertrophy	2.61	0.032	NaN	TGFBR1,CACNA1E,CACNA1B,IGF1R,CACNA2D3,CACNA2D4,CACNA1A
GPCR-Mediated Nutrient Sensing in Enteroendocrine Cells	2.6	0.0446	NaN	CACNA1E,CACNA1B,CACNA2D3,CACNA2D4,CACNA1A
PTEN Signaling	2.49	0.042	NaN	PTK2,TGFBR1,IGF1R,PDPK1,INSR
Synaptic Long Term Depression	2.46	0.0345	NaN	CACNA1E,CACNA1B,IGF1R,CACNA2D3,CACNA2D4,CACNA1A
Fatty Acid Activation	2.29	0.154	NaN	ACSL3,ACSL4
Iron homeostasis signaling pathway	2.28	0.0376	NaN	BMP4,BMP2,ATP6V0D1,ATP6V0D2,BMP1
Androgen Signaling	2.23	0.0365	NaN	CACNA1E,CACNA1B,CACNA2D3,CACNA2D4,CACNA1A
Molecular Mechanisms of Cancer	2.22	0.0228	NaN	PTK2,SYNGAP1,CTNNA2,TGFBR1,BMP4,BMP2,CTNNA1,RASA1,BMP1
Corticotropin Releasing Hormone Signaling	2.2	0.036	NaN	CACNA1E,CACNA1B,CACNA2D3,CACNA2D4,CACNA1A
Aryl Hydrocarbon Receptor Signaling	2.18	0.0355	NaN	CTSD,NFIX,NFIC,NFIA,NFIB
Telomere Extension by Telomerase	2.17	0.133	NaN	HNRNPA1,HNRNPA2B1
Human Embryonic Stem Cell Pluripotency	2.15	0.035	NaN	TGFBR1,BMP4,BMP2,PDPK1,BMP1
Epithelial Adherens Junction Signaling	2.12	0.0342	NaN	CTNNA2,TGFBR1,CTNNA1,ACVR1C,ACVR1B
Clathrin-mediated Endocytosis Signaling	2.1	0.029	NaN	DNM1,RAB5A,RAB5C,DNM3,RAB5B,DNM2
Î³-linolenate Biosynthesis II (Animals)	2.06	0.118	NaN	ACSL3,ACSL4
Mitochondrial L-carnitine Shuttle Pathway	2.06	0.118	NaN	ACSL3,ACSL4
G-Protein Coupled Receptor Signaling	2.06	0.0253	NaN	SYNGAP1,PTK2B,GDE1,PDPK1,ADORA2B,ADORA1,RASA1
PKCÎ¸ Signaling in T Lymphocytes	1.97	0.0314	NaN	CACNA1E,CACNA1B,CACNA2D3,CACNA2D4,CACNA1A
VEGF Signaling	1.96	0.0388	NaN	PTK2,YWHAE,PTK2B,ELAVL1
Cardiomyocyte Differentiation via BMP Receptors	1.92	0.1	NaN	BMP4,BMP2
autophagy	1.82	0.0484	NaN	CTSD,WIPI1,CTSE
Germ Cell-Sertoli Cell Junction Signaling	1.82	0.0289	NaN	PTK2,CTNNA2,TGFBR1,CTNNA1,PDPK1
Endometrial Cancer Signaling	1.79	0.0469	NaN	CTNNA2,CTNNA1,PDPK1
Flavin Biosynthesis IV (Mammalian)	1.78	0.5	NaN	FLAD1
PPARÎ±/RXRÎ± Activation	1.75	0.0278	NaN	TGFBR1,GK,INSR,ACVR1C,ACVR1B
Neuroprotective Role of THOP1 in Alzheimer's Disease	1.75	0.0336	NaN	DPP4,YWHAE,FAP,APP
NF-ÎºB Signaling	1.74	0.0276	NaN	TGFBR1,BMP4,BMP2,IGF1R,INSR
Agrin Interactions at Neuromuscular Junction	1.7	0.0435	NaN	PTK2,LAMA2,DAG1
Chemokine Signaling	1.67	0.0423	NaN	PTK2,MPRIP,PTK2B
Basal Cell Carcinoma Signaling	1.65	0.0417	NaN	BMP4,BMP2,BMP1
IL-15 Production	1.64	0.0714	NaN	PTK2,PTK2B
Thyroid Hormone Biosynthesis	1.61	0.333	NaN	CTSD
BMP signaling pathway	1.59	0.0395	NaN	BMP4,BMP2,BMP1
GP6 Signaling Pathway	1.58	0.0299	NaN	PTK2,LAMA2,LAMA1,PDPK1
Fatty Acid Î²-oxidation I	1.54	0.0625	NaN	ACSL3,ACSL4
Calcium Signaling	1.53	0.0243	NaN	CACNA1E,CACNA1B,CACNA2D3,CACNA2D4,CACNA1A
DNA Methylation and Transcriptional Repression Signaling	1.49	0.0588	NaN	MBD3,MBD2
Inhibition of Angiogenesis by TSP1	1.49	0.0588	NaN	TGFBR1,THBS1
CREB Signaling in Neurons	1.49	0.0236	NaN	CACNA1E,CACNA1B,CACNA2D3,CACNA2D4,CACNA1A
IL-7 Signaling Pathway	1.39	0.033	NaN	PAX5,PTK2,PDPK1
STAT3 Pathway	1.32	0.0309	NaN	TGFBR1,IGF1R,INSR
Stearate Biosynthesis I (Animals)	1.28	0.0455	NaN	ACSL3,ACSL4
PAK Signaling	1.28	0.0297	NaN	PTK2,PTK2B,DSCAM
Opioid Signaling Pathway	1.27	0.0206	NaN	CACNA1E,CACNA1B,CACNA2D3,CACNA2D4,CACNA1A
Sphingomyelin Metabolism	1.19	0.125	NaN	SMPD1
Docosahexaenoic Acid (DHA) Signaling	1.16	0.0385	NaN	PDPK1,APP
Hepatic Fibrosis / Hepatic Stellate Cell Activation	1.14	0.0214	NaN	TGFBR1,LHX2,LAMA1,IGF1R
B Cell Receptor Signaling	1.11	0.0208	NaN	PAX5,PTK2,PTK2B,PDPK1
Renin-Angiotensin Signaling	1.08	0.0246	NaN	PTK2,PTK2B,REN
Role of NANOG in Mammalian Embryonic Stem Cell Pluripotency	1.08	0.0246	NaN	BMP4,BMP2,BMP1
Sphingosine-1-phosphate Signaling	1.06	0.024	NaN	PTK2,PTK2B,SMPD1
Cellular Effects of Sildenafil (Viagra)	1.01	0.0229	NaN	MPRIP,CACNA1E,CACNA1A
Osteoarthritis Pathway	0.992	0.0189	NaN	CTNNA2,TGFBR1,BMP2,CTNNA1
GÎ±12/13 Signaling	0.985	0.0222	NaN	PTK2,PTK2B,RASA1
EIF2 Signaling	0.943	0.0181	NaN	HNRNPA1,IGF1R,PDPK1,INSR
Cardiac Î²-adrenergic Signaling	0.943	0.0213	NaN	CACNA1E,GDE1,CACNA1A
Myc Mediated Apoptosis Signaling	0.936	0.0286	NaN	YWHAE,IGF1R
Th2 Pathway	0.885	0.02	NaN	TGFBR1,ACVR1C,ACVR1B
Role of Osteoblasts, Osteoclasts and Chondrocytes in Rheumatoid Arthritis	0.883	0.0172	NaN	BMP4,PTK2B,BMP2,BMP1
Cardiac Hypertrophy Signaling	0.873	0.017	NaN	TGFBR1,CACNA1E,IGF1R,CACNA1A
Angiopoietin Signaling	0.86	0.0256	NaN	PTK2,RASA1
Growth Hormone Signaling	0.801	0.0235	NaN	IGF1R,PDPK1
eNOS Signaling	0.76	0.0174	NaN	AQP12A/AQP12B,PDPK1,DNM2
Wnt/Î²-catenin Signaling	0.76	0.0174	NaN	TGFBR1,ACVR1C,ACVR1B
Ceramide Signaling	0.74	0.0215	NaN	CTSD,SMPD1
Sumoylation Pathway	0.719	0.0208	NaN	SENP6,SENP7
Antiproliferative Role of TOB in T Cell Signaling	0.708	0.0385	NaN	TGFBR1
CDK5 Signaling	0.699	0.0202	NaN	LAMA1,CACNA1A
FAK Signaling	0.699	0.0202	NaN	PTK2,PDPK1
Th1 and Th2 Activation Pathway	0.697	0.0162	NaN	TGFBR1,ACVR1C,ACVR1B
Cholecystokinin/Gastrin-mediated Signaling	0.686	0.0198	NaN	PTK2,PTK2B
ILK Signaling	0.644	0.0152	NaN	PTK2,BMP2,PDPK1
Virus Entry via Endocytic Pathways	0.631	0.0182	NaN	DNM1,DNM2
GÎ±s Signaling	0.631	0.0182	NaN	RAPGEF2,ADORA2B
G Protein Signaling Mediated by Tubby	0.629	0.0312	NaN	INSR
Thrombin Signaling	0.616	0.0147	NaN	PTK2,MPRIP,PDPK1
Paxillin Signaling	0.615	0.0177	NaN	PTK2,PTK2B
Nitric Oxide Signaling in the Cardiovascular System	0.615	0.0177	NaN	CACNA1E,CACNA1A
Protein Kinase A Signaling	0.613	0.0125	NaN	PTK2,TGFBR1,YWHAE,PTK2B,GDE1
Retinoate Biosynthesis I	0.606	0.0294	NaN	BMP2
Rac Signaling	0.593	0.0171	NaN	PTK2,PTK2B
Neuroinflammation Signaling Pathway	0.582	0.0129	NaN	TGFBR1,ACVR1C,ACVR1B,APP
NGF Signaling	0.573	0.0165	NaN	PDPK1,SMPD1
AMPK Signaling	0.57	0.0139	NaN	PDPK1,INSR,ELAVL1
Integrin Signaling	0.559	0.0137	NaN	PTK2,ARHGAP5,MPRIP
Inhibition of Matrix Metalloproteases	0.555	0.0256	NaN	RECK
PI3K/AKT Signaling	0.553	0.016	NaN	YWHAE,PDPK1
LPS/IL-1 Mediated Inhibition of RXR Function	0.549	0.0135	NaN	ACSL3,ACSL4,ABCG1
Sperm Motility	0.544	0.0157	NaN	PTK2,PTK2B
Actin Cytoskeleton Signaling	0.532	0.0132	NaN	PTK2,MPRIP,ARHGAP35
cAMP-mediated signaling	0.528	0.0132	NaN	GDE1,ADORA2B,ADORA1
tRNA Splicing	0.528	0.0238	NaN	GDE1
p70S6K Signaling	0.521	0.0152	NaN	YWHAE,PDPK1
UVC-Induced MAPK Signaling	0.519	0.0233	NaN	SMPD1
Serotonin Receptor Signaling	0.519	0.0233	NaN	SLC6A4
Adipogenesis pathway	0.512	0.0149	NaN	BMP4,BMP2
Pyrimidine Ribonucleotides Interconversion	0.503	0.0222	NaN	HNRNPA1
Pyrimidine Ribonucleotides De Novo Biosynthesis	0.487	0.0213	NaN	HNRNPA1
Axonal Guidance Signaling	0.485	0.011	NaN	PTK2,BMP4,BMP2,RASA1,BMP1
Insulin Receptor Signaling	0.483	0.0142	NaN	PDPK1,INSR
Cell Cycle: G2/M DNA Damage Checkpoint Regulation	0.465	0.02	NaN	YWHAE
Amyloid Processing	0.459	0.0196	NaN	APP
Semaphorin Signaling in Neurons	0.445	0.0189	NaN	PTK2
Regulation of Cellular Mechanics by Calpain Protease	0.42	0.0175	NaN	PTK2
Ephrin A Signaling	0.403	0.0167	NaN	PTK2
Dopamine-DARPP32 Feedback in cAMP Signaling	0.4	0.0122	NaN	CACNA1E,CACNA1A
Tight Junction Signaling	0.391	0.012	NaN	TGFBR1,CTNNA1
Cdc42 Signaling	0.391	0.012	NaN	MPRIP,RASA1
IL-2 Signaling	0.382	0.0156	NaN	PTK2B
Tec Kinase Signaling	0.382	0.0118	NaN	PTK2,PTK2B
Mitochondrial Dysfunction	0.379	0.0117	NaN	NDUFV1,APP
PXR/RXR Activation	0.377	0.0154	NaN	INSR
ERK5 Signaling	0.372	0.0152	NaN	YWHAE
Ephrin Receptor Signaling	0.367	0.0114	NaN	PTK2,RASA1
Lymphotoxin Î² Receptor Signaling	0.367	0.0149	NaN	PDPK1
EGF Signaling	0.362	0.0147	NaN	RASA1
RhoGDI Signaling	0.361	0.0113	NaN	ARHGAP5,ARHGAP35
Sertoli Cell-Sertoli Cell Junction Signaling	0.358	0.0112	NaN	CTNNA2,CTNNA1
ErbB2-ErbB3 Signaling	0.357	0.0145	NaN	PDPK1
Glioma Invasiveness Signaling	0.353	0.0143	NaN	PTK2
Role of JAK1 and JAK3 in Î³c Cytokine Signaling	0.348	0.0141	NaN	PTK2B
ErbB4 Signaling	0.344	0.0139	NaN	PDPK1
T Helper Cell Differentiation	0.339	0.0137	NaN	TGFBR1
Ephrin B Signaling	0.339	0.0137	NaN	PTK2
IL-15 Signaling	0.327	0.0132	NaN	PTK2
GDNF Family Ligand-Receptor Interactions	0.327	0.0132	NaN	RASA1
RAR Activation	0.326	0.0105	NaN	BMP2,PDPK1
Non-Small Cell Lung Cancer Signaling	0.323	0.013	NaN	PDPK1
Neurotrophin/TRK Signaling	0.323	0.013	NaN	PDPK1
Adrenomedullin signaling pathway	0.317	0.0103	NaN	PTK2,PTK2B
Estrogen-Dependent Breast Cancer Signaling	0.311	0.0125	NaN	IGF1R
Regulation of IL-2 Expression in Activated and Anergic T Lymphocytes	0.311	0.0125	NaN	TGFBR1
IL-8 Signaling	0.309	0.0102	NaN	PTK2,PTK2B
Erythropoietin Signaling	0.307	0.0123	NaN	PDPK1
Macropinocytosis Signaling	0.307	0.0123	NaN	RAB5A
ERK/MAPK Signaling	0.302	0.01	NaN	PTK2,PTK2B
mTOR Signaling	0.3	0.00995	NaN	PDPK1,INSR
Prolactin Signaling	0.3	0.012	NaN	PDPK1
Small Cell Lung Cancer Signaling	0.293	0.0118	NaN	PTK2
FLT3 Signaling in Hematopoietic Progenitor Cells	0.286	0.0115	NaN	PDPK1
HIPPO signaling	0.286	0.0115	NaN	YWHAE
Neuregulin Signaling	0.282	0.0114	NaN	PDPK1
Bladder Cancer Signaling	0.282	0.0114	NaN	THBS1
Regulation of Actin-based Motility by Rho	0.276	0.0111	NaN	MPRIP
PDGF Signaling	0.276	0.0111	NaN	RASA1
Reelin Signaling in Neurons	0.269	0.0109	NaN	APP
FcÎ³ Receptor-mediated Phagocytosis in Macrophages and Monocytes	0.266	0.0108	NaN	PTK2B
PPAR Signaling	0.26	0.0105	NaN	INSR
Prostate Cancer Signaling	0.254	0.0103	NaN	PDPK1
ErbB Signaling	0.251	0.0102	NaN	PDPK1
RANK Signaling in Osteoclasts	0.24	0.0098	NaN	PTK2B
Chronic Myeloid Leukemia Signaling	0.23	0.00943	NaN	TGFBR1
Mouse Embryonic Stem Cell Pluripotency	0.23	0.00943	NaN	BMP4
UVA-Induced MAPK Signaling	0.23	0.00943	NaN	SMPD1
Antioxidant Action of Vitamin C	0.225	0.00926	NaN	SLC2A8
Oxidative Phosphorylation	0.222	0.00917	NaN	NDUFV1
T Cell Receptor Signaling	0.222	0.00917	NaN	RASA1
p53 Signaling	0.217	0.00901	NaN	THBS1
Telomerase Signaling	0.217	0.00901	NaN	PDPK1
Glioma Signaling	0.21	0.00877	NaN	IGF1R
HGF Signaling	0.208	0.0087	NaN	PTK2
HIF1Î± Signaling	0.202	0.00847	NaN	SLC2A8
Fc Epsilon RI Signaling	0.199	0.0084	NaN	PDPK1
Glucocorticoid Receptor Signaling	0	0.00295	NaN	TGFBR1
Acute Phase Response Signaling	0	0.00588	NaN	PDPK1
Hepatic Cholestasis	0	0.00625	NaN	INSR
LXR/RXR Activation	0	0.00826	NaN	ABCG1
14-3-3-mediated Signaling	0	0.00763	NaN	YWHAE
CXCR4 Signaling	0	0.00606	NaN	PTK2
CCR3 Signaling in Eosinophils	0	0.00769	NaN	MPRIP
CD28 Signaling in T Helper Cells	0	0.00758	NaN	PDPK1
Relaxin Signaling	0	0.00633	NaN	GDE1
iCOS-iCOSL Signaling in T Helper Cells	0	0.00813	NaN	PDPK1
Aldosterone Signaling in Epithelial Cells	0	0.00595	NaN	PDPK1
Colorectal Cancer Metastasis Signaling	0	0.00403	NaN	TGFBR1
Pancreatic Adenocarcinoma Signaling	0	0.00833	NaN	TGFBR1
Systemic Lupus Erythematosus Signaling	0	0.00441	NaN	HNRNPA2B1
Phospholipase C Signaling	0	0.00413	NaN	MPRIP
Role of Macrophages, Fibroblasts and Endothelial Cells in Rheumatoid Arthritis	0	0.00319	NaN	RYK
Regulation of eIF4 and p70S6K Signaling	0	0.00637	NaN	PDPK1
Glioblastoma Multiforme Signaling	0	0.00617	NaN	IGF1R
PI3K Signaling in B Lymphocytes	0	0.00769	NaN	PDPK1
Role of Tissue Factor in Cancer	0	0.00806	NaN	PTK2B
Signaling by Rho Family GTPases	0	0.00794	NaN	PTK2,PTK2B
D-myo-inositol-5-phosphate Metabolism	0	0.00621	NaN	RASA1
D-myo-inositol (1,4,5,6)-Tetrakisphosphate Biosynthesis	0	0.00699	NaN	RASA1
Superpathway of Inositol Phosphate Compounds	0	0.00424	NaN	RASA1
D-myo-inositol (3,4,5,6)-tetrakisphosphate Biosynthesis	0	0.00699	NaN	RASA1
3-phosphoinositide Degradation	0	0.00637	NaN	RASA1
3-phosphoinositide Biosynthesis	0	0.00498	NaN	RASA1
GÎ±i Signaling	0	0.00833	NaN	ADORA1
GÎ±q Signaling	0	0.00621	NaN	PTK2B
Regulation of the Epithelial-Mesenchymal Transition Pathway	0	0.00529	NaN	TGFBR1
Estrogen Receptor Signaling	0	0.00781	NaN	RBFOX2
p38 MAPK Signaling	0	0.00833	NaN	TGFBR1
Sirtuin Signaling Pathway	0	0.00685	NaN	NDUFV1,APP
