# Supplementary material for: Evolutionary rate covariation analysis of E-cadherin identifies Raskol as a regulator of cell adhesion and actin dynamics in Drosophila
Source: PLoS Genet. 2019 Feb 14;15(2):e1007720. doi: 10.1371/journal.pgen.1007720 (PMC6375579; doi:10.1371/journal.pgen.1007720)
Supplement: S3 Table — (XLSX) [file pgen.1007720.s007.xlsx]

## Sheet: DE-cad_ERC_disease_func
Categories	Diseases or Functions Annotation	p-Value	Molecules	# Molecules
Cancer, Gastrointestinal Disease, Organismal Injury and Abnormalities	Large intestine adenocarcinoma	1.39e-16	ABCG1,ABHD17A,ACSL4,ACVR1B,ACVR1C,ADORA1,ADORA2B,APLP1,APLP2,APP,ARHGAP35,ARHGAP5,ARPP21,ATCAY,ATN1,ATP6V0D1,ATP6V0D2,ATRN,ATRNL1,BEST1,BEST2,BEST3,BEST4,BMP1,BMPER,BTBD7,CACFD1,CACNA1A,CACNA1B,CACNA1E,CACNA2D3,CACNA2D4,CELF1,CELF2,CFAP61,CLCN1,CLCN2,CLCNKA,CLCNKB,COMP,CTNNA1,CTNNA2,CTNNA3,CTSD,DAB2IP,DAG1,DNM1,DNM2,DNM3,DPP10,DPP4,DPP6,DSCAM,DSCAML1,ELAVL1,ELAVL2,ELAVL3,ELAVL4,FAP,FASTKD5,FLAD1,…	156
Cancer, Gastrointestinal Disease, Organismal Injury and Abnormalities	Malignant neoplasm of large intestine	2.37e-16	ABCG1,ABHD17A,ACSL4,ACVR1B,ACVR1C,ADORA1,ADORA2B,APLP1,APLP2,APP,ARHGAP35,ARHGAP5,ARPP21,ATCAY,ATN1,ATP6V0D1,ATP6V0D2,ATRN,ATRNL1,BEST1,BEST2,BEST3,BEST4,BMP1,BMP2,BMPER,BTBD7,CACFD1,CACNA1A,CACNA1B,CACNA1E,CACNA2D3,CACNA2D4,CELF1,CELF2,CFAP61,CLCN1,CLCN2,CLCNKA,CLCNKB,COMP,CTNNA1,CTNNA2,CTNNA3,CTSD,DAB2IP,DAG1,DNM1,DNM2,DNM3,DPP10,DPP4,DPP6,DSCAM,DSCAML1,ELAVL1,ELAVL2,ELAVL3,ELAVL4,FAP,FASTKD5,F…	160
Cancer, Gastrointestinal Disease, Organismal Injury and Abnormalities	Digestive organ tumor	7.24e-16	ABCG1,ABHD17A,ACSL3,ACSL4,ACVR1B,ACVR1C,ADORA1,ADORA2B,APLP1,APLP2,APP,AQP12A/AQP12B,ARHGAP35,ARHGAP5,ARPP21,ATCAY,ATN1,ATP6V0D1,ATP6V0D2,ATRN,ATRNL1,BEST1,BEST2,BEST3,BEST4,BMP1,BMP2,BMP4,BMPER,BTBD7,CACFD1,CACNA1A,CACNA1B,CACNA1E,CACNA2D3,CACNA2D4,CELF1,CELF2,CFAP61,CLCN1,CLCN2,CLCNKA,CLCNKB,COMP,CTNNA1,CTNNA2,CTNNA3,CTSD,CTSE,DAB2IP,DAG1,DNM1,DNM2,DNM3,DPP10,DPP4,DPP6,DSCAM,DSCAML1,ELAVL1,ELAV…	176
Cancer, Gastrointestinal Disease, Organismal Injury and Abnormalities	Gastrointestinal tract cancer	7.46e-16	ABCG1,ABHD17A,ACSL4,ACVR1B,ACVR1C,ADORA1,ADORA2B,APLP1,APLP2,APP,ARHGAP35,ARHGAP5,ARPP21,ATCAY,ATN1,ATP6V0D1,ATP6V0D2,ATRN,ATRNL1,BEST1,BEST2,BEST3,BEST4,BMP1,BMP2,BMP4,BMPER,BTBD7,CACFD1,CACNA1A,CACNA1B,CACNA1E,CACNA2D3,CACNA2D4,CELF1,CELF2,CFAP61,CLCN1,CLCN2,CLCNKA,CLCNKB,COMP,CTNNA1,CTNNA2,CTNNA3,CTSD,DAB2IP,DAG1,DNM1,DNM2,DNM3,DPP10,DPP4,DPP6,DSCAM,DSCAML1,ELAVL1,ELAVL2,ELAVL3,ELAVL4,FAP,FAST…	162
Cancer, Gastrointestinal Disease, Organismal Injury and Abnormalities	Digestive system cancer	8.67e-16	ABCG1,ABHD17A,ACSL4,ACVR1B,ACVR1C,ADORA1,ADORA2B,APLP1,APLP2,APP,AQP12A/AQP12B,ARHGAP35,ARHGAP5,ARPP21,ATCAY,ATN1,ATP6V0D1,ATP6V0D2,ATRN,ATRNL1,BEST1,BEST2,BEST3,BEST4,BMP1,BMP2,BMP4,BMPER,BTBD7,CACFD1,CACNA1A,CACNA1B,CACNA1E,CACNA2D3,CACNA2D4,CELF1,CELF2,CFAP61,CLCN1,CLCN2,CLCNKA,CLCNKB,COMP,CTNNA1,CTNNA2,CTNNA3,CTSD,DAB2IP,DAG1,DNM1,DNM2,DNM3,DPP10,DPP4,DPP6,DSCAM,DSCAML1,ELAVL1,ELAVL2,ELAVL3,E…	170
Cancer, Gastrointestinal Disease, Organismal Injury and Abnormalities	Gastrointestinal carcinoma	2e-15	ABCG1,ABHD17A,ACSL4,ACVR1B,ACVR1C,ADORA1,ADORA2B,APLP1,APLP2,APP,ARHGAP35,ARHGAP5,ARPP21,ATCAY,ATN1,ATP6V0D1,ATP6V0D2,ATRN,ATRNL1,BEST1,BEST2,BEST3,BEST4,BMP1,BMP4,BMPER,BTBD7,CACFD1,CACNA1A,CACNA1B,CACNA1E,CACNA2D3,CACNA2D4,CELF1,CELF2,CFAP61,CLCN1,CLCN2,CLCNKA,CLCNKB,COMP,CTNNA1,CTNNA2,CTNNA3,CTSD,DAB2IP,DAG1,DNM1,DNM2,DNM3,DPP10,DPP4,DPP6,DSCAM,DSCAML1,ELAVL1,ELAVL2,ELAVL3,ELAVL4,FAP,FASTKD5,F…	158
Cancer, Organismal Injury and Abnormalities	Carcinoma	1.35e-13	ABCG1,ABHD17A,ABHD17C,ACSL3,ACSL4,ACVR1B,ACVR1C,ADORA1,ADORA2B,APLP1,APLP2,APP,AQP12A/AQP12B,ARHGAP35,ARHGAP5,ARPP21,ATCAY,ATN1,ATP6V0D1,ATP6V0D2,ATRN,ATRNL1,BEST1,BEST2,BEST3,BEST4,BMP1,BMP2,BMP4,BMPER,BTBD7,CACFD1,CACNA1A,CACNA1B,CACNA1E,CACNA2D3,CACNA2D4,CELF1,CELF2,CFAP61,CLCN1,CLCN2,CLCNKA,CLCNKB,COMP,CTNNA1,CTNNA2,CTNNA3,CTSD,DAB2IP,DAG1,DNM1,DNM2,DNM3,DPP10,DPP4,DPP6,DSCAM,DSCAML1,ELAVL1,E…	174
Cell Morphology, Cellular Assembly and Organization, Cellular Function and Maintenance	Formation of cellular protrusions	1.84e-13	APP,ARHGAP35,ARHGAP5,ATCAY,ATRN,BMP2,CACNA1A,CTNNA2,DAB2IP,DAG1,DNM1,DNM2,DNM3,DSCAM,ELAVL4,IGF1R,INSR,LAMA1,LRP4,MPRIP,NFIA,NFIB,NFIX,PAX2,PTK2,PTK2B,RAB5A,RAPGEF2,RAPGEF6,RBFOX2,RERE,RFX2,RFX3,RYK,SMPD1,STIM2,SYNGAP1,TGFBR1,THBS1,THBS4,TRIM67,TRIM9	42
Cancer, Organismal Injury and Abnormalities	Adenocarcinoma	2.19e-13	ABCG1,ABHD17A,ACSL3,ACSL4,ACVR1B,ACVR1C,ADORA1,ADORA2B,APLP1,APLP2,APP,AQP12A/AQP12B,ARHGAP35,ARHGAP5,ARPP21,ATCAY,ATN1,ATP6V0D1,ATP6V0D2,ATRN,ATRNL1,BEST1,BEST2,BEST3,BEST4,BMP1,BMP2,BMP4,BMPER,BTBD7,CACFD1,CACNA1A,CACNA1B,CACNA1E,CACNA2D3,CACNA2D4,CELF1,CELF2,CFAP61,CLCN1,CLCN2,CLCNKA,CLCNKB,COMP,CTNNA1,CTNNA2,CTNNA3,CTSD,DAB2IP,DAG1,DNM1,DNM2,DNM3,DPP10,DPP4,DPP6,DSCAM,DSCAML1,ELAVL1,ELAVL2,EL…	166
Cancer, Organismal Injury and Abnormalities	Neoplasia of cells	6.48e-13	ABCG1,ACSL3,ACSL4,ACVR1B,ADORA1,APLP2,APP,AQP12A/AQP12B,ARHGAP35,ARHGAP5,ARPP21,ATN1,ATP6V0D2,ATRN,ATRNL1,BMP2,BMP4,BMPER,BTBD7,CACNA1A,CACNA1B,CACNA1E,CACNA2D4,CELF2,CFAP61,CLCN1,COMP,CTNNA2,CTNNA3,DAB2IP,DNM1,DNM3,DPP10,DPP4,DPP6,DSCAM,DSCAML1,ELAVL2,FAP,GK,GK2,GPC3,GPC4,GPC5,GPC6,HECW1,HECW2,HNRNPA1,HNRNPA2B1,IGF1R,INSR,INSRR,JAZF1,LAMA1,LAMA2,LRP4,MBD2,MBD3,MPRIP,MYT1L,NFIB,NFIX,PAX2,PAX5,PC,…	102
Cancer, Organismal Injury and Abnormalities	Cancer of cells	7.81e-13	ABCG1,ACSL3,ACSL4,ACVR1B,ADORA1,APLP2,APP,AQP12A/AQP12B,ARHGAP35,ARHGAP5,ARPP21,ATN1,ATP6V0D2,ATRN,ATRNL1,BMP2,BMP4,BMPER,BTBD7,CACNA1A,CACNA1B,CACNA1E,CACNA2D4,CELF2,CFAP61,CLCN1,COMP,CTNNA2,CTNNA3,DAB2IP,DNM1,DNM3,DPP10,DPP4,DPP6,DSCAM,DSCAML1,ELAVL2,FAP,GK,GK2,GPC3,GPC4,GPC5,GPC6,HECW1,HECW2,HNRNPA1,HNRNPA2B1,IGF1R,INSR,INSRR,JAZF1,LAMA1,LAMA2,LRP4,MBD2,MBD3,MPRIP,MYT1L,NFIB,NFIX,PAX2,PAX5,PC,…	100
Cancer, Organismal Injury and Abnormalities	Breast or colorectal cancer	2.22e-12	ABHD17A,ABHD17C,ACVR1B,ADORA1,APLP1,APLP2,APP,ARHGAP35,ARHGAP5,ARPP21,ATN1,ATRN,ATRNL1,BEST2,BEST4,BMP1,BMP2,BMP4,BTBD7,CACNA1A,CACNA1B,CACNA1E,CACNA2D3,CACNA2D4,CELF2,CFAP61,CLCN1,CLCN2,CLCNKA,CLCNKB,COMP,CTNNA2,CTNNA3,CTSD,DAB2IP,DAG1,DPP10,DPP4,DPP6,DSCAM,DSCAML1,ELAVL1,ELAVL2,ELAVL3,FAP,FASTKD5,FLAD1,GALNT12,GALNT3,GALNT6,GDE1,GK2,GPC1,GPC3,GPC5,GPC6,HECW1,HECW2,HNRNPA1,HNRNPA2B1,IGF1R,INSR,L…	124
Cancer, Organismal Injury and Abnormalities	Nonhematologic malignant neoplasm	5.27e-12	ABCG1,ABHD17A,ABHD17C,ACSL3,ACSL4,ACVR1B,ACVR1C,ADORA1,ADORA2B,APLP1,APLP2,APP,AQP12A/AQP12B,ARHGAP35,ARHGAP5,ARPP21,ATCAY,ATN1,ATP6V0D1,ATP6V0D2,ATRN,ATRNL1,BEST1,BEST2,BEST3,BEST4,BMP1,BMP2,BMP4,BMPER,BTBD7,CACFD1,CACNA1A,CACNA1B,CACNA1E,CACNA2D3,CACNA2D4,CELF1,CELF2,CFAP61,CLCN1,CLCN2,CLCNKA,CLCNKB,COMP,CTNNA1,CTNNA2,CTNNA3,CTSD,CTSE,DAB2IP,DAG1,DNM1,DNM2,DNM3,DPP10,DPP4,DPP6,DSCAM,DSCAML1,ELA…	177
Cellular Assembly and Organization, Cellular Function and Maintenance	Microtubule dynamics	6.58e-12	APP,ARHGAP35,ARHGAP5,ATCAY,ATRN,BMP2,BMP4,CACNA1A,CTNNA2,DAB2IP,DAG1,DNM1,DNM2,DNM3,DSCAM,ELAVL4,IGF1R,INSR,LAMA1,LAMA2,LHX2,LRP4,MPRIP,NFIA,NFIB,NFIX,PAX2,PDPK1,PTK2,PTK2B,RAB5A,RAPGEF2,RAPGEF6,RBFOX2,RERE,RFX2,RFX3,RYK,SMPD1,STIM2,SYNGAP1,TGFBR1,THBS1,THBS4,TRIM67,TRIM9	46
Cancer, Organismal Injury and Abnormalities	Abdominal cancer	9.81e-12	ABCG1,ABHD17A,ACSL3,ACSL4,ACVR1B,ACVR1C,ADORA1,ADORA2B,APLP1,APLP2,APP,AQP12A/AQP12B,ARHGAP35,ARHGAP5,ARPP21,ATCAY,ATN1,ATP6V0D1,ATP6V0D2,ATRN,ATRNL1,BEST1,BEST2,BEST3,BEST4,BMP1,BMP2,BMPER,BTBD7,CACFD1,CACNA1A,CACNA1B,CACNA1E,CACNA2D3,CACNA2D4,CELF1,CELF2,CFAP61,CLCN1,CLCN2,CLCNKA,CLCNKB,COMP,CTNNA1,CTNNA2,CTNNA3,CTSD,CTSE,DAB2IP,DAG1,DNM1,DNM2,DNM3,DPP10,DPP4,DPP6,DSCAM,DSCAML1,ELAVL1,ELAVL2,EL…	170
Cancer, Organismal Injury and Abnormalities	Abdominal neoplasm	1.05e-11	ABCG1,ABHD17A,ACSL3,ACSL4,ACVR1B,ACVR1C,ADORA1,ADORA2B,APLP1,APLP2,APP,AQP12A/AQP12B,ARHGAP35,ARHGAP5,ARPP21,ATCAY,ATN1,ATP6V0D1,ATP6V0D2,ATRN,ATRNL1,BEST1,BEST2,BEST3,BEST4,BMP1,BMP2,BMPER,BTBD7,CACFD1,CACNA1A,CACNA1B,CACNA1E,CACNA2D3,CACNA2D4,CELF1,CELF2,CFAP61,CLCN1,CLCN2,CLCNKA,CLCNKB,COMP,CTNNA1,CTNNA2,CTNNA3,CTSD,CTSE,DAB2IP,DAG1,DNM1,DNM2,DNM3,DPP10,DPP4,DPP6,DSCAM,DSCAML1,ELAVL1,ELAVL2,EL…	174
Cancer, Organismal Injury and Abnormalities	Extracranial solid tumor	1.09e-11	ABCG1,ABHD17A,ABHD17C,ACSL3,ACSL4,ACVR1B,ACVR1C,ADORA1,ADORA2B,APLP1,APLP2,APP,AQP12A/AQP12B,ARHGAP35,ARHGAP5,ARPP21,ATCAY,ATN1,ATP6V0D1,ATP6V0D2,ATRN,ATRNL1,BEST1,BEST2,BEST3,BEST4,BMP1,BMP2,BMP4,BMPER,BTBD7,CACFD1,CACNA1A,CACNA1B,CACNA1E,CACNA2D3,CACNA2D4,CELF1,CELF2,CFAP61,CLCN1,CLCN2,CLCNKA,CLCNKB,COMP,CTNNA1,CTNNA2,CTNNA3,CTSD,CTSE,DAB2IP,DAG1,DNM1,DNM2,DNM3,DPP10,DPP4,DPP6,DSCAM,DSCAML1,ELA…	178
Organismal Survival	Organismal death	2.66e-11	ACVR1B,ADORA1,ADORA2B,APLP1,APLP2,APP,ARHGAP35,ARHGAP5,ATN1,BEST1,BMP1,BMP2,BMP4,BMPER,CACNA1A,CELF1,CTNNA2,CTNNA3,CTSD,DAB2IP,DAG1,DNM1,DNM2,DNM3,DPP6,DSCAM,ELAVL1,ELAVL3,ELAVL4,FAP,GPC3,GPC6,HNRNPA1,IGF1R,INSR,INSRR,LAMA1,LAMA2,LHX2,LRP4,MBD3,NFIA,NFIB,NFIC,NFIX,PAX2,PAX5,PAX8,PDPK1,PTK2,PTK2B,RAB5A,RAPGEF2,RASA1,RECK,REN,RFX3,RYK,SLC25A19,SLC2A8,SMPD1,STIM1,STIM2,SYNGAP1,TGFBR1,THBS1,TLL1,YWHAE	68
Nervous System Development and Function	Development of central nervous system	2.85e-11	APLP1,APLP2,APP,ARHGAP35,ATN1,ATRN,BMP2,BMP4,CACNA1A,CTNNA2,DAG1,DSCAML1,GPC1,IGF1R,LAMA2,LHX2,MYT1L,NFIA,NFIB,NFIX,PAX2,PAX5,PAX8,PDPK1,PTK2,RAPGEF2,RBFOX2,RERE,RYK,SLC6A4,THBS1,YWHAE	32
Embryonic Development, Nervous System Development and Function, Organ Development, Organismal Development, Tissue Development	Formation of brain	3.92e-11	APLP1,APLP2,APP,ARHGAP35,ATRN,BMP2,BMP4,CACNA1A,CTNNA2,DSCAML1,GPC1,IGF1R,LHX2,MYT1L,NFIA,NFIB,NFIX,PAX2,PAX5,PDPK1,PTK2,RAPGEF2,RBFOX2,RERE,RYK,SLC6A4,THBS1,YWHAE	28
Cell Morphology, Cellular Assembly and Organization, Cellular Development, Cellular Function and Maintenance, Cellular Growth and Proliferation, Nervous System Development and Function, Organismal Development, Tissue Development	Neuritogenesis	5.46e-11	APP,ARHGAP35,ARHGAP5,ATCAY,ATRN,BMP2,CACNA1A,CTNNA2,DAB2IP,DNM2,DSCAM,ELAVL4,IGF1R,LAMA1,LRP4,NFIA,NFIB,NFIX,PAX2,PTK2,PTK2B,RAPGEF2,RBFOX2,RERE,RYK,STIM2,SYNGAP1,THBS4,TRIM67,TRIM9	30
Gastrointestinal Disease, Hepatic System Disease, Organismal Injury and Abnormalities	Liver lesion	6.46e-11	ABCG1,ABHD17A,ACSL3,ACSL4,ACVR1B,ACVR1C,ADORA1,ADORA2B,APLP1,APP,AQP12A/AQP12B,ARHGAP35,ARHGAP5,ARPP21,ATCAY,ATN1,ATP6V0D2,ATRN,ATRNL1,BEST1,BEST2,BEST3,BMP1,BMP2,BTBD7,CACFD1,CACNA1A,CACNA1B,CACNA1E,CACNA2D3,CACNA2D4,CELF1,CELF2,CFAP61,CLCN2,CLCNKB,COMP,CTNNA1,CTNNA2,CTNNA3,CTSD,CTSE,DAB2IP,DAG1,DNM1,DNM2,DNM3,DPP10,DPP4,DPP6,DSCAM,DSCAML1,ELAVL1,ELAVL4,FAP,FASTKD5,GALNT12,GDE1,GK2,GPC3,GPC4,GPC…	139
Cancer, Gastrointestinal Disease, Hepatic System Disease, Organismal Injury and Abnormalities	Liver tumor	1.14e-10	ABCG1,ABHD17A,ACSL3,ACSL4,ACVR1B,ACVR1C,ADORA1,APLP1,APP,AQP12A/AQP12B,ARHGAP35,ARHGAP5,ARPP21,ATCAY,ATN1,ATP6V0D2,ATRN,ATRNL1,BEST1,BEST2,BEST3,BMP1,BMP2,BTBD7,CACFD1,CACNA1A,CACNA1B,CACNA1E,CACNA2D3,CACNA2D4,CELF1,CELF2,CFAP61,CLCN2,CLCNKB,COMP,CTNNA1,CTNNA2,CTNNA3,CTSD,CTSE,DAB2IP,DAG1,DNM1,DNM2,DNM3,DPP10,DPP4,DPP6,DSCAM,DSCAML1,ELAVL1,ELAVL4,FAP,FASTKD5,GALNT12,GDE1,GK2,GPC3,GPC4,GPC5,HECW1,…	137
Cellular Assembly and Organization, Cellular Function and Maintenance	Organization of cytoplasm	1.18e-10	APP,ARHGAP35,ARHGAP5,ATCAY,ATRN,BMP2,BMP4,CACNA1A,CTNNA2,DAB2IP,DAG1,DNM1,DNM2,DNM3,DSCAM,ELAVL4,IGF1R,INSR,INSRR,LAMA1,LAMA2,LHX2,LRP4,MPRIP,NFIA,NFIB,NFIX,PAX2,PDPK1,PTK2,PTK2B,RAB5A,RAB5B,RAB5C,RAPGEF2,RAPGEF6,RBFOX2,RERE,RFX2,RFX3,RYK,SMPD1,STIM2,SYNGAP1,TBCK,TGFBR1,THBS1,THBS4,TRIM67,TRIM9,WASHC4	51
Cellular Assembly and Organization, Cellular Function and Maintenance	Organization of cytoskeleton	1.77e-10	APP,ARHGAP35,ARHGAP5,ATCAY,ATRN,BMP2,BMP4,CACNA1A,CTNNA2,DAB2IP,DAG1,DNM1,DNM2,DNM3,DSCAM,ELAVL4,IGF1R,INSR,INSRR,LAMA1,LAMA2,LHX2,LRP4,MPRIP,NFIA,NFIB,NFIX,PAX2,PDPK1,PTK2,PTK2B,RAB5A,RAPGEF2,RAPGEF6,RBFOX2,RERE,RFX2,RFX3,RYK,SMPD1,STIM2,SYNGAP1,TBCK,TGFBR1,THBS1,THBS4,TRIM67,TRIM9	48
Dermatological Diseases and Conditions, Organismal Injury and Abnormalities	Skin lesion	2.45e-10	ABCG1,ACSL4,ACVR1C,ADORA1,APLP1,APLP2,APP,ARHGAP35,ARHGAP5,ARPP21,ATCAY,ATN1,ATP6V0D2,ATRNL1,BEST1,BEST3,BMP1,BMP2,BMPER,BTBD7,CACNA1A,CACNA1B,CACNA1E,CACNA2D3,CACNA2D4,CFAP61,CLCN1,CLCN2,CLCNKA,CLCNKB,COMP,CTNNA1,CTNNA2,CTNNA3,CTSE,DAG1,DNM1,DNM2,DNM3,DPP10,DPP4,DPP6,DSCAM,DSCAML1,ELAVL2,ELAVL3,ELAVL4,FAP,FASTKD5,FLAD1,GALNT12,GALNT6,GK,GK2,GPC3,GPC5,HECW1,HECW2,HNRNPA1,HNRNPA3,IGF1R,INSR,INSRR,…	122
Cellular Development, Cellular Growth and Proliferation, Nervous System Development and Function, Tissue Development	Development of neurons	2.49e-10	APP,ARHGAP35,ARHGAP5,ATCAY,ATRN,BMP2,BMP4,CACNA1A,CTNNA2,DAB2IP,DNM2,DNM3,DSCAM,ELAVL4,IGF1R,LAMA1,LRP4,MYT1L,NFIA,NFIB,NFIX,PAX2,PTK2,PTK2B,RAPGEF2,RBFOX2,RERE,RYK,STIM2,SYNGAP1,THBS1,THBS4,TRIM67,TRIM9	34
Cancer, Dermatological Diseases and Conditions, Organismal Injury and Abnormalities	Skin cancer	2.52e-10	ABCG1,ACSL4,ACVR1C,ADORA1,APLP1,APLP2,APP,ARHGAP35,ARHGAP5,ARPP21,ATCAY,ATN1,ATP6V0D2,ATRNL1,BEST1,BEST3,BMP1,BMP2,BMPER,BTBD7,CACNA1A,CACNA1B,CACNA1E,CACNA2D3,CACNA2D4,CFAP61,CLCN1,CLCN2,CLCNKA,CLCNKB,COMP,CTNNA1,CTNNA2,CTNNA3,CTSE,DAG1,DNM1,DNM2,DNM3,DPP10,DPP4,DPP6,DSCAM,DSCAML1,ELAVL2,ELAVL3,ELAVL4,FAP,FASTKD5,FLAD1,GALNT12,GALNT6,GK,GK2,GPC3,GPC5,HECW1,HECW2,HNRNPA1,HNRNPA3,IGF1R,INSR,INSRR,…	121
Cancer, Hematological Disease, Organismal Injury and Abnormalities	Lymphohematopoietic neoplasia	4.15e-10	ABCG1,ABHD17A,ACSL4,ADORA1,APP,ARHGAP35,ARPP21,ATN1,ATP6V0D2,ATRN,ATRNL1,BEST1,BMP1,BMP2,BMPER,CACNA1A,CACNA1E,CELF2,CLCN2,CLCNKA,CTNNA2,DAB2IP,DNM2,DNM3,DPP4,DSCAM,ELAVL1,ELAVL2,ELAVL4,FAP,GPC4,HECW1,HECW2,HNRNPA2B1,IGF1R,INSR,LAMA1,LHX9,LRP4,NFIB,NFIX,PAX2,PAX5,PC,PDPK1,PGA5 (includes others),PLEKHG2,PLEKHG3,PTK2B,R3HDM1,R3HDM2,RAPGEF6,RASA1,RASAL2,SERINC2,SERINC3,SLC6A4,SMOC1,SMPD1,SPOCK3,STIM…	70
Embryonic Development, Organismal Development	Development of head	5.58e-10	APLP1,APLP2,APP,ARHGAP35,ATRN,BMP2,BMP4,BMPER,CACNA1A,CLCN2,CTNNA2,CTSD,DSCAM,DSCAML1,GPC1,GPC3,IGF1R,LHX2,LRP4,MYT1L,NFIA,NFIB,NFIC,NFIX,PAX2,PAX5,PAX8,PDPK1,PTK2,RAPGEF2,RBFOX2,RERE,RYK,SLC6A4,SMOC1,STIM1,TGFBR1,THBS1,YWHAE	39
Cancer, Hematological Disease, Organismal Injury and Abnormalities	Hematopoietic neoplasm	8.12e-10	ABCG1,ABHD17A,ACSL4,ADORA1,APP,ARHGAP35,ARPP21,ATN1,ATP6V0D2,ATRN,ATRNL1,BEST1,BMP1,BMP2,BMPER,CACNA1A,CACNA1E,CELF2,CLCN2,CLCNKA,CTNNA2,DNM2,DNM3,DPP4,DSCAM,ELAVL1,ELAVL2,ELAVL4,FAP,GPC4,HECW1,HECW2,HNRNPA2B1,IGF1R,INSR,LAMA1,LHX9,LRP4,NFIB,NFIX,PAX2,PAX5,PC,PDPK1,PGA5 (includes others),PLEKHG2,PLEKHG3,PTK2B,R3HDM1,R3HDM2,RAPGEF6,RASA1,RASAL2,SERINC2,SERINC3,SLC6A4,SMOC1,SMPD1,SPOCK3,STIM1,TGFBR…	69
Cancer, Dermatological Diseases and Conditions, Organismal Injury and Abnormalities	Cutaneous melanoma	1.07e-09	ABCG1,ACSL4,ACVR1C,ADORA1,APLP1,APLP2,APP,ARHGAP35,ARHGAP5,ARPP21,ATCAY,ATN1,ATP6V0D2,ATRNL1,BEST3,BMP1,BMP2,BMPER,BTBD7,CACNA1A,CACNA1B,CACNA1E,CACNA2D3,CACNA2D4,CFAP61,CLCN1,CLCN2,CLCNKA,CLCNKB,COMP,CTNNA1,CTNNA2,CTNNA3,CTSE,DAG1,DNM1,DNM2,DNM3,DPP10,DPP6,DSCAM,DSCAML1,ELAVL2,ELAVL3,ELAVL4,FAP,FASTKD5,FLAD1,GALNT12,GALNT6,GK,GK2,GPC5,HECW1,HECW2,HNRNPA1,HNRNPA3,IGF1R,INSR,INSRR,LAMA1,LAMA2,LHX9…	115
Embryonic Development, Organismal Development	Development of body axis	1.16e-09	APLP1,APLP2,APP,ARHGAP35,ATRN,BMP2,BMP4,BMPER,CACNA1A,CLCN2,CTNNA2,CTSD,DSCAM,DSCAML1,GPC1,GPC3,IGF1R,LHX2,LRP4,MYT1L,NFIA,NFIB,NFIC,NFIX,PAX2,PAX5,PAX8,PDPK1,PTK2,RAPGEF2,RBFOX2,RERE,RFX3,RYK,SLC6A4,SMOC1,STIM1,TGFBR1,THBS1,YWHAE	40
Organismal Development, Organismal Injury and Abnormalities	Abnormal morphology of head	1.28e-09	ACVR1B,APP,ARHGAP35,ARHGAP5,BMP1,BMP4,BMPER,CACNA1A,CLCN2,CTNNA2,CTSD,DSCAM,GPC3,GPC6,IGF1R,LHX2,LRP4,NFIA,NFIB,NFIC,NFIX,PAX2,PAX8,PDPK1,RASA1,RYK,SLC25A19,SLC2A8,SLC6A4,SMPD1,SYNGAP1,TBCK,THBS1,UNC80,YWHAE	35
Cancer, Hematological Disease, Organismal Injury and Abnormalities	Lymphohematopoietic cancer	1.66e-09	ABCG1,ABHD17A,ACSL4,ADORA1,APP,ARHGAP35,ARPP21,ATN1,ATP6V0D2,ATRN,ATRNL1,BEST1,BMPER,CACNA1A,CACNA1E,CELF2,CLCN2,CLCNKA,CTNNA2,DAB2IP,DNM2,DNM3,DPP4,DSCAM,ELAVL1,ELAVL2,ELAVL4,FAP,GPC4,HECW1,HECW2,HNRNPA2B1,IGF1R,INSR,LAMA1,LHX9,LRP4,NFIB,NFIX,PAX2,PAX5,PC,PDPK1,PGA5 (includes others),PLEKHG2,PLEKHG3,PTK2B,R3HDM1,R3HDM2,RAPGEF6,RASA1,RASAL2,SERINC2,SERINC3,SLC6A4,SMOC1,SMPD1,SPOCK3,STIM1,TGFBR1,T…	68
Cancer, Organismal Injury and Abnormalities	Lymphoreticular neoplasm	1.88e-09	ABCG1,ABHD17A,ACSL4,ADORA1,APP,ARHGAP35,ARPP21,ATN1,ATP6V0D2,ATRN,ATRNL1,BEST1,BMP1,BMP2,BMPER,CACNA1A,CACNA1E,CELF2,CLCN2,CLCNKA,CTNNA2,DNM2,DNM3,DPP4,DSCAM,ELAVL1,ELAVL2,ELAVL4,FAP,GPC4,HECW1,HECW2,HNRNPA2B1,IGF1R,INSR,LAMA1,LHX9,LRP4,NFIB,NFIX,PAX2,PAX5,PC,PDPK1,PGA5 (includes others),PLEKHG3,PTK2B,R3HDM1,R3HDM2,RAPGEF6,RASA1,RASAL2,SERINC2,SERINC3,SMOC1,SMPD1,SPOCK3,STIM1,TGFBR1,THBS1,TLL1,TL…	67
Nervous System Development and Function	Morphology of nervous system	2.48e-09	APLP2,APP,ARHGAP35,ARHGAP5,ATN1,ATRN,BMP2,BMP4,CACNA1A,CACNA2D3,CLCN2,CTNNA2,CTSD,DAG1,DNM1,DNM3,DSCAM,HNRNPA2B1,IGF1R,LHX2,LRP4,NFIA,NFIB,NFIX,PAX2,PAX8,PDPK1,PTK2,RASA1,SLC25A19,SLC2A8,SLC6A4,SMPD1,STIM2,SYNGAP1,YWHAE	36
Cancer, Hematological Disease, Organismal Injury and Abnormalities	Hematologic cancer	3.13e-09	ABCG1,ABHD17A,ACSL4,ADORA1,APP,ARHGAP35,ARPP21,ATN1,ATP6V0D2,ATRN,ATRNL1,BEST1,BMPER,CACNA1A,CACNA1E,CELF2,CLCN2,CLCNKA,CTNNA2,DNM2,DNM3,DPP4,DSCAM,ELAVL1,ELAVL2,ELAVL4,FAP,GPC4,HECW1,HECW2,HNRNPA2B1,IGF1R,INSR,LAMA1,LHX9,LRP4,NFIB,NFIX,PAX2,PAX5,PC,PDPK1,PGA5 (includes others),PLEKHG2,PLEKHG3,PTK2B,R3HDM1,R3HDM2,RAPGEF6,RASA1,RASAL2,SERINC2,SERINC3,SLC6A4,SMOC1,SMPD1,SPOCK3,STIM1,TGFBR1,THBS1,TL…	67
Cancer, Organismal Injury and Abnormalities	Incidence of tumor	3.16e-09	ABHD17A,ACSL3,ACSL4,ACVR1B,ADORA1,ADORA2B,APLP1,APLP2,APP,AQP12A/AQP12B,ARHGAP35,ARHGAP5,ARPP21,ATRN,ATRNL1,BEST2,BEST4,BMP2,BMPER,BTBD7,CACFD1,CACNA1A,CACNA1B,CACNA1E,CACNA2D3,CACNA2D4,CELF2,CFAP61,CLCN1,CLCN2,CLCNKA,CLCNKB,COMP,CTNNA1,CTNNA2,CTNNA3,DAB2IP,DAG1,DNM3,DPP10,DPP4,DPP6,DSCAM,DSCAML1,ELAVL1,ELAVL3,FAP,FASTKD5,FLAD1,GALNT12,GALNT3,GALNT6,GK2,GPC1,GPC5,GPC6,HECW1,HECW2,HNRNPA1,HNRNPA2B…	130
Neurological Disease, Psychological Disorders	Schizophrenia	3.71e-09	APP,CACNA1A,CACNA1B,CACNA2D3,CACNA2D4,CELF2,CTNNA2,DNM1,ELAVL4,FASTKD5,GPC1,INSR,LAMA1,LAMA2,NDUFV1,POC1B-GALNT4,PTK2,RAPGEF6,RBFOX1,RECK,SLC6A4,THBS1,YWHAE	23
Cancer, Organismal Injury and Abnormalities	Abdominal carcinoma	4.24e-09	ABHD17A,ACSL3,ACSL4,ACVR1B,ADORA1,ADORA2B,APLP1,APLP2,APP,AQP12A/AQP12B,ARHGAP35,ARHGAP5,ARPP21,ATP6V0D1,ATRN,ATRNL1,BEST2,BEST4,BMP2,BMPER,BTBD7,CACNA1A,CACNA1B,CACNA1E,CACNA2D3,CACNA2D4,CELF2,CFAP61,CLCN1,CLCN2,CLCNKA,CLCNKB,COMP,CTNNA1,CTNNA2,CTNNA3,CTSD,DAB2IP,DAG1,DNM3,DPP10,DPP4,DPP6,DSCAM,DSCAML1,ELAVL3,FAP,FASTKD5,FLAD1,GALNT12,GALNT3,GK2,GPC1,GPC5,GPC6,HECW1,HECW2,HNRNPA2B1,IGF1R,INSR,IN…	131
Cancer, Organismal Injury and Abnormalities	Abdominal adenocarcinoma	4.58e-09	ABHD17A,ACSL3,ACSL4,ACVR1B,ADORA1,ADORA2B,APLP1,APLP2,APP,AQP12A/AQP12B,ARHGAP35,ARHGAP5,ARPP21,ATP6V0D1,ATRN,ATRNL1,BEST2,BEST4,BMP2,BMPER,BTBD7,CACNA1A,CACNA1B,CACNA1E,CACNA2D3,CACNA2D4,CELF2,CFAP61,CLCN1,CLCN2,CLCNKA,CLCNKB,COMP,CTNNA1,CTNNA2,CTNNA3,CTSD,DAB2IP,DAG1,DNM3,DPP10,DPP4,DPP6,DSCAM,DSCAML1,ELAVL3,FAP,FASTKD5,FLAD1,GALNT12,GALNT3,GK2,GPC1,GPC5,GPC6,HECW1,HECW2,HNRNPA2B1,IGF1R,INSRR,L…	129
Cancer, Organismal Injury and Abnormalities	Frequency of tumor	5.6e-09	ABHD17A,ACSL3,ACSL4,ACVR1B,ADORA1,ADORA2B,APLP1,APLP2,APP,AQP12A/AQP12B,ARHGAP35,ARHGAP5,ARPP21,ATRN,ATRNL1,BEST2,BEST4,BMP2,BMPER,BTBD7,CACNA1A,CACNA1B,CACNA1E,CACNA2D3,CACNA2D4,CELF2,CFAP61,CLCN1,CLCN2,CLCNKA,CLCNKB,COMP,CTNNA1,CTNNA2,CTNNA3,DAB2IP,DAG1,DNM3,DPP10,DPP4,DPP6,DSCAM,DSCAML1,ELAVL1,ELAVL3,FAP,FASTKD5,FLAD1,GALNT12,GALNT3,GALNT6,GK2,GPC1,GPC5,GPC6,HECW1,HECW2,HNRNPA1,HNRNPA2B1,IGF1R…	129
Cancer, Organismal Injury and Abnormalities	Neoplasia of epithelial cells	5.96e-09	ABCG1,ACSL3,ACSL4,ACVR1B,ADORA1,APLP2,AQP12A/AQP12B,ARHGAP35,ARHGAP5,ARPP21,ATN1,ATRNL1,BMP2,BMP4,BTBD7,CACNA1A,CACNA1B,CACNA1E,CACNA2D4,CELF2,CFAP61,CLCN1,COMP,CTNNA2,CTNNA3,DNM1,DPP10,DPP4,DPP6,DSCAM,DSCAML1,ELAVL2,FAP,GK,GK2,GPC3,GPC4,GPC5,GPC6,HECW1,HNRNPA1,IGF1R,INSR,INSRR,JAZF1,LAMA1,LAMA2,LRP4,MBD3,MPRIP,MYT1L,NFIX,PC,PGC,PLEKHG3,PTK2,RASA1,RASAL2,RBFOX1,RECK,REN,SERINC2,SLC2A6,SMPD1,SPOCK…	75
Organismal Development	Morphology of head	7.26e-09	ACVR1B,APP,ARHGAP35,ARHGAP5,BMP1,BMP4,BMPER,CACNA1A,CLCN2,CTNNA2,CTSD,DSCAM,GPC3,GPC6,IGF1R,LHX2,LRP4,NFIA,NFIB,NFIC,NFIX,PAX2,PAX8,PDPK1,PTK2,RASA1,RYK,SLC25A19,SLC2A8,SLC6A4,SMPD1,SYNGAP1,TBCK,THBS1,UNC80,YWHAE	36
Cancer, Organismal Injury and Abnormalities	Tumorigenesis of epithelial neoplasm	8.56e-09	ABHD17A,ACSL3,ACSL4,ACVR1B,ADORA1,ADORA2B,APLP1,APLP2,APP,AQP12A/AQP12B,ARHGAP35,ARHGAP5,ARPP21,ATRN,ATRNL1,BEST2,BEST4,BMP2,BMPER,BTBD7,CACNA1A,CACNA1B,CACNA1E,CACNA2D3,CACNA2D4,CELF2,CFAP61,CLCN1,CLCN2,CLCNKA,CLCNKB,COMP,CTNNA1,CTNNA2,CTNNA3,DAB2IP,DAG1,DNM3,DPP10,DPP4,DPP6,DSCAM,DSCAML1,ELAVL3,FAP,FASTKD5,FLAD1,GALNT12,GALNT3,GALNT6,GK2,GPC1,GPC5,GPC6,HECW1,HECW2,HNRNPA1,HNRNPA2B1,IGF1R,INSR,I…	127
Cellular Development	Differentiation of nervous system	8.74e-09	ACSL4,APP,ARPP21,ATN1,BMP2,BMP4,DAG1,ELAVL2,ELAVL3,ELAVL4,GPC1,LHX2,LRP4,MYT1L,NFIA,NFIB,NFIX,PAX2,PAX5,PTK2,RYK,SLC6A4,SMPD1,TRIM9	24
Tissue Development	Organization of extracellular matrix	1.05e-08	APLP1,APLP2,APP,COMP,DPP4,FAP,PTK2,RECK,SMOC1,SMOC2,SPOCK2	11
Cancer, Organismal Injury and Abnormalities	Squamous-cell carcinoma	1.34e-08	ABCG1,ACSL3,ACSL4,ACVR1B,ADORA1,APLP2,AQP12A/AQP12B,ARHGAP35,ARHGAP5,ARPP21,ATN1,ATRNL1,BMP2,BMP4,BTBD7,CACNA1A,CACNA1B,CACNA1E,CACNA2D4,CELF2,CFAP61,CLCN1,COMP,CTNNA2,CTNNA3,DNM1,DPP10,DPP4,DPP6,DSCAM,DSCAML1,ELAVL2,FAP,GK,GK2,GPC3,GPC4,GPC5,GPC6,HECW1,HNRNPA1,IGF1R,INSR,INSRR,JAZF1,LAMA1,LAMA2,LRP4,MBD3,MPRIP,MYT1L,NFIX,PGC,PLEKHG3,PTK2,RASA1,RASAL2,RBFOX1,RECK,REN,SERINC2,SLC2A6,SMPD1,SPOCK3,T…	74
Cancer, Gastrointestinal Disease, Organismal Injury and Abnormalities	Colorectal neoplasia	1.56e-08	ABHD17A,ACVR1B,ADORA1,APLP1,APLP2,ARHGAP35,ARHGAP5,ARPP21,ATRN,ATRNL1,BEST2,BEST4,BMP2,BTBD7,CACNA1A,CACNA1B,CACNA1E,CACNA2D4,CELF2,CFAP61,CLCN1,CLCN2,CLCNKA,CLCNKB,COMP,CTNNA2,CTNNA3,DAB2IP,DAG1,DPP10,DPP6,DSCAM,DSCAML1,FAP,FASTKD5,FLAD1,GALNT12,GALNT3,GALNT6,GK2,GPC1,GPC5,GPC6,HECW1,HECW2,HNRNPA2B1,IGF1R,INSR,LAMA1,LAMA2,LHX2,LHX9,LRP4,MBD3,MPRIP,MYT1L,NAPSA,NFIA,NFIC,NFIX,PAX2,PAX8,PDPK1,PGA5 …	100
Cancer, Organismal Injury and Abnormalities	Melanoma	1.56e-08	ABCG1,ACSL4,ACVR1C,ADORA1,APLP1,APLP2,APP,ARHGAP35,ARHGAP5,ARPP21,ATCAY,ATN1,ATP6V0D2,ATRNL1,BEST3,BMP1,BMP2,BMPER,BTBD7,CACNA1A,CACNA1B,CACNA1E,CACNA2D3,CACNA2D4,CFAP61,CLCN1,CLCN2,CLCNKA,CLCNKB,COMP,CTNNA1,CTNNA2,CTNNA3,CTSE,DAG1,DNM1,DNM2,DNM3,DPP10,DPP4,DPP6,DSCAM,DSCAML1,ELAVL2,ELAVL3,ELAVL4,FAP,FASTKD5,FLAD1,GALNT12,GALNT6,GK,GK2,GPC3,GPC5,GPC6,HECW1,HECW2,HNRNPA1,HNRNPA3,IGF1R,INSR,INSRR,L…	126
Cancer, Organismal Injury and Abnormalities	Development of carcinoma	1.61e-08	ABHD17A,ACSL3,ACSL4,ACVR1B,ADORA1,ADORA2B,APLP1,APLP2,APP,AQP12A/AQP12B,ARHGAP35,ARHGAP5,ARPP21,ATRN,ATRNL1,BEST2,BEST4,BMP2,BMPER,BTBD7,CACNA1A,CACNA1B,CACNA1E,CACNA2D3,CACNA2D4,CELF2,CFAP61,CLCN1,CLCN2,CLCNKA,CLCNKB,COMP,CTNNA1,CTNNA2,CTNNA3,DAB2IP,DAG1,DNM3,DPP10,DPP4,DPP6,DSCAM,DSCAML1,ELAVL3,FAP,FASTKD5,FLAD1,GALNT12,GALNT3,GK2,GPC1,GPC5,GPC6,HECW1,HECW2,HNRNPA1,HNRNPA2B1,IGF1R,INSR,INSRR,LA…	125
Nervous System Development and Function, Neurological Disease	Abnormal morphology of nervous system	1.99e-08	APLP2,APP,ARHGAP35,ARHGAP5,ATN1,BMP4,CACNA1A,CLCN2,CTNNA2,CTSD,DNM1,DNM3,DSCAM,HNRNPA2B1,IGF1R,LHX2,LRP4,NFIA,NFIB,NFIX,PAX2,PAX8,PDPK1,RASA1,SLC25A19,SLC2A8,SLC6A4,SMPD1,STIM2,SYNGAP1,YWHAE	31
Cellular Movement	Cell movement	2.76e-08	ACSL4,ADORA1,ADORA2B,APLP2,APP,ARHGAP35,ARHGAP5,ATRN,BMP2,BMP4,CACNA1E,COMP,CTNNA1,CTNNA2,CTSE,DAG1,DNM1,DNM2,DPP4,ELAVL1,FAP,GPC1,GPC3,HNRNPA2B1,IGF1R,INSR,LAMA1,LAMA2,MPRIP,NFIA,NFIC,NFIX,PAX2,PAX5,PDPK1,PLEKHG2,PTK2,PTK2B,RAB5A,RAPGEF2,RASA1,RBFOX2,RECK,REN,RERE,RYK,SENP7,SLC2A8,SMOC2,SMPD1,SPOCK1,SPOCK3,STIM1,STIM2,TGFBR1,THBS1,THBS4,YWHAE	58
Cell Signaling	MAPKKK cascade	3.1e-08	ADORA1,BMP2,BMP4,DAB2IP,DAG1,IGF1R,INSR,PTK2,PTK2B,REN,RYK,SYNGAP1,TGFBR1,YWHAE	14
Cancer, Gastrointestinal Disease, Organismal Injury and Abnormalities	Colorectal cancer	3.33e-08	ABHD17A,ACVR1B,ADORA1,APLP1,APLP2,ARHGAP35,ARHGAP5,ARPP21,ATRN,ATRNL1,BEST2,BEST4,BMP2,BTBD7,CACNA1A,CACNA1B,CACNA1E,CACNA2D4,CELF2,CFAP61,CLCN1,CLCN2,CLCNKA,CLCNKB,COMP,CTNNA2,CTNNA3,DAB2IP,DAG1,DPP10,DPP6,DSCAM,DSCAML1,FAP,FASTKD5,FLAD1,GALNT12,GALNT3,GK2,GPC1,GPC5,GPC6,HECW1,HECW2,HNRNPA2B1,IGF1R,INSR,LAMA1,LAMA2,LHX2,LHX9,LRP4,MPRIP,MYT1L,NAPSA,NFIA,NFIC,NFIX,PAX2,PAX8,PDPK1,PGA5 (includes ot…	98
Nervous System Development and Function	Morphology of central nervous system	4.29e-08	APP,ARHGAP35,ARHGAP5,ATRN,BMP4,CACNA1A,CLCN2,CTNNA2,DSCAM,IGF1R,LHX2,NFIA,NFIB,NFIX,PAX2,PAX8,PDPK1,PTK2,RASA1,SLC25A19,SLC2A8,SLC6A4,SMPD1,SYNGAP1,YWHAE	25
Cancer, Organismal Injury and Abnormalities	Urogenital cancer	5.03e-08	ABHD17A,ACSL3,ACSL4,ACVR1B,ADORA1,ADORA2B,APP,AQP12A/AQP12B,ARHGAP35,ARHGAP5,ARPP21,ATRN,ATRNL1,BEST2,BMP2,BMP4,BMPER,CACNA1A,CACNA1B,CACNA1E,CACNA2D3,CACNA2D4,CFAP61,CLCN1,CLCN2,CLCNKB,CTNNA1,CTNNA2,CTNNA3,CTSD,CTSE,DAB2IP,DNM3,DPP10,DPP4,DPP6,DSCAM,DSCAML1,ELAVL1,ELAVL3,FAP,GALNT3,GK,GK2,GPC1,GPC3,GPC5,GPC6,HECW1,HECW2,HNRNPA2B1,IGF1R,INSR,INSRR,LAMA1,LAMA2,LHX9,MBD3,MPRIP,MYT1L,NAPSA,NFIX,PAX2…	115
Cancer, Gastrointestinal Disease, Organismal Injury and Abnormalities	Development of digestive organ tumor	5.81e-08	ABHD17A,ACVR1B,ADORA1,APLP1,APLP2,ARHGAP35,ARHGAP5,ARPP21,ATRN,ATRNL1,BEST2,BEST4,BTBD7,CACNA1A,CACNA1B,CACNA1E,CACNA2D4,CELF2,CFAP61,CLCN1,CLCN2,CLCNKA,CLCNKB,COMP,CTNNA1,CTNNA2,CTNNA3,DAB2IP,DAG1,DPP10,DPP6,DSCAM,DSCAML1,ELAVL1,ELAVL3,FASTKD5,FLAD1,GALNT12,GALNT3,GK2,GPC1,GPC5,GPC6,HECW1,HECW2,HNRNPA2B1,IGF1R,LAMA1,LAMA2,LHX2,LHX9,LRP4,MPRIP,MYT1L,NAPSA,NFIA,NFIC,NFIX,PAX2,PAX8,PC,PDPK1,PGA5 (i…	97
Neurological Disease, Organismal Injury and Abnormalities	Dysplasia of brain	6.93e-08	APLP1,APLP2,APP,LAMA1	4
Nervous System Development and Function, Neurological Disease, Organ Morphology, Organismal Development, Organismal Injury and Abnormalities	Abnormal morphology of brain	7.08e-08	APP,ARHGAP35,ARHGAP5,CACNA1A,CLCN2,CTNNA2,IGF1R,LHX2,NFIA,NFIB,NFIX,PAX2,PAX8,PDPK1,RASA1,SLC25A19,SLC2A8,SLC6A4,SMPD1,SYNGAP1,YWHAE	21
Cancer, Organismal Injury and Abnormalities	Genitourinary tumor	8.43e-08	ABHD17A,ACSL3,ACSL4,ACVR1B,ADORA1,ADORA2B,APP,AQP12A/AQP12B,ARHGAP35,ARHGAP5,ARPP21,ATRN,ATRNL1,BEST2,BMP2,BMP4,BMPER,CACNA1A,CACNA1B,CACNA1E,CACNA2D3,CACNA2D4,CFAP61,CLCN1,CLCN2,CLCNKB,CTNNA1,CTNNA2,CTNNA3,CTSD,CTSE,DAB2IP,DNM3,DPP10,DPP4,DPP6,DSCAM,DSCAML1,ELAVL1,ELAVL3,ELAVL4,FAP,GALNT3,GK,GK2,GPC1,GPC3,GPC5,GPC6,HECW1,HECW2,HNRNPA2B1,IGF1R,INSR,INSRR,LAMA1,LAMA2,LHX9,MBD3,MPRIP,MYT1L,NAPSA,NF…	116
Nervous System Development and Function, Neurological Disease	Abnormal morphology of central nervous system	9.03e-08	APP,ARHGAP35,ARHGAP5,BMP4,CACNA1A,CLCN2,CTNNA2,IGF1R,LHX2,NFIA,NFIB,NFIX,PAX2,PAX8,PDPK1,RASA1,SLC25A19,SLC2A8,SLC6A4,SMPD1,SYNGAP1,YWHAE	22
Cancer, Organismal Injury and Abnormalities	Pelvic cancer	1.01e-07	ABHD17A,ACSL3,ACSL4,ACVR1B,ADORA1,APP,AQP12A/AQP12B,ARHGAP35,ARHGAP5,ARPP21,ATRN,ATRNL1,BEST2,BMP2,BMPER,CACNA1A,CACNA1B,CACNA1E,CACNA2D3,CACNA2D4,CFAP61,CLCN1,CLCNKA,CTNNA1,CTNNA2,CTNNA3,CTSD,CTSE,DAB2IP,DNM3,DPP10,DPP4,DPP6,DSCAM,DSCAML1,ELAVL1,ELAVL3,FAP,GALNT3,GK,GK2,GPC1,GPC5,GPC6,HECW1,HECW2,HNRNPA2B1,IGF1R,INSR,INSRR,LAMA1,LAMA2,LHX2,LHX9,MBD3,MPRIP,MYT1L,NAPSA,NFIA,NFIX,PAX2,PAX8,PC,PDPK1…	111
Cell Morphology, Cellular Assembly and Organization, Cellular Development, Cellular Function and Maintenance, Cellular Growth and Proliferation, Nervous System Development and Function, Organismal Development, Tissue Development	Formation of dendrites	1.05e-07	APP,CACNA1A,CTNNA2,DSCAM,ELAVL4,LRP4,NFIA,NFIX,RAPGEF2,RBFOX2,RERE,SYNGAP1	12
Nervous System Development and Function, Organ Morphology, Organismal Development	Morphology of brain	1.13e-07	APP,ARHGAP35,ARHGAP5,CACNA1A,CLCN2,CTNNA2,DSCAM,IGF1R,LHX2,NFIA,NFIB,NFIX,PAX2,PAX8,PDPK1,PTK2,RASA1,SLC25A19,SLC2A8,SLC6A4,SMPD1,SYNGAP1,YWHAE	23
Cellular Growth and Proliferation	Outgrowth of cells	1.16e-07	APP,ARHGAP5,BMP2,BMP4,CTSD,DAB2IP,ELAVL4,IGF1R,LAMA1,LAMA2,MPRIP,NFIA,NFIX,PAX2,PDPK1,PTK2B,RASA1,SPOCK2,SYNGAP1,THBS1	20
Cancer, Gastrointestinal Disease, Organismal Injury and Abnormalities	Colorectal carcinomagenesis	1.39e-07	ABHD17A,ACVR1B,ADORA1,APLP1,APLP2,ARHGAP35,ARHGAP5,ARPP21,ATRN,ATRNL1,BEST2,BEST4,BTBD7,CACNA1A,CACNA1B,CACNA1E,CACNA2D4,CELF2,CFAP61,CLCN1,CLCN2,CLCNKA,CLCNKB,COMP,CTNNA2,CTNNA3,DAB2IP,DAG1,DPP10,DPP6,DSCAM,DSCAML1,FASTKD5,FLAD1,GALNT12,GALNT3,GK2,GPC1,GPC5,GPC6,HECW1,HECW2,HNRNPA2B1,IGF1R,LAMA1,LAMA2,LHX2,LHX9,LRP4,MPRIP,MYT1L,NAPSA,NFIA,NFIC,NFIX,PAX2,PAX8,PDPK1,PGA5 (includes others),PLEKHG3,…	88
Nervous System Development and Function, Organ Morphology, Organismal Development	Morphology of cerebral cortex	1.47e-07	APP,ARHGAP5,CTNNA2,DSCAM,LHX2,NFIA,NFIB,NFIX,PTK2,SLC2A8,SLC6A4,SMPD1,SYNGAP1,YWHAE	14
Cancer, Organismal Injury and Abnormalities	Genitourinary carcinoma	2.08e-07	ABHD17A,ACSL3,ACSL4,ACVR1B,ADORA1,ADORA2B,APP,AQP12A/AQP12B,ARHGAP35,ARHGAP5,ATRN,ATRNL1,BEST2,BMP2,BMP4,BMPER,CACNA1A,CACNA1B,CACNA1E,CACNA2D3,CACNA2D4,CFAP61,CLCN1,CLCN2,CTNNA1,CTNNA2,CTNNA3,CTSD,DAB2IP,DNM3,DPP10,DPP4,DPP6,DSCAM,DSCAML1,ELAVL1,ELAVL3,FAP,GALNT3,GK,GK2,GPC5,GPC6,HECW1,HECW2,HNRNPA2B1,IGF1R,INSR,INSRR,LAMA1,LAMA2,LHX9,MBD3,MPRIP,MYT1L,NAPSA,NFIX,PAX2,PAX8,PC,PDPK1,PGA5 (includes…	107
Cancer, Organismal Injury and Abnormalities, Reproductive System Disease	Uterine cancer	2.13e-07	ACSL3,ACSL4,ACVR1B,APP,AQP12A/AQP12B,ARHGAP35,ATRN,BMPER,CACNA1A,CACNA1B,CACNA1E,CFAP61,CLCN1,CTNNA1,CTNNA2,CTNNA3,DPP10,DPP4,DPP6,DSCAM,ELAVL3,FAP,GALNT3,GK2,HECW1,HECW2,IGF1R,INSR,INSRR,LAMA2,LHX9,MBD3,MPRIP,NAPSA,NFIX,PAX2,PAX8,PLEKHG1,PLEKHG2,R3HDM2,RAPGEF2,RASA1,RASAL2,RBFOX2,RBFOX3,RECK,SENP7,SERINC2,SLC6A4,SMPD1,SPOCK1,SPOCK2,SPOCK3,STIM1,STIM2,TBCK,THBS1,THBS4,TLL2,TNRC6B,TNRC6C,TRIM67,TR…	68
Cancer, Organismal Injury and Abnormalities	Head and neck neoplasia	2.24e-07	ABCG1,ACSL3,ACSL4,ACVR1B,ADORA1,APLP2,AQP12A/AQP12B,ARHGAP35,ARHGAP5,ARPP21,ATN1,ATRN,ATRNL1,BMP2,BMP4,BTBD7,CACNA1A,CACNA1B,CACNA1E,CELF2,CLCN1,COMP,CTNNA2,CTNNA3,DNM2,DPP10,DPP4,DSCAM,DSCAML1,ELAVL2,GALNT3,GALNT6,GK,GK2,GPC3,GPC4,GPC6,HNRNPA1,IGF1R,INSR,INSRR,LAMA1,LAMA2,LRP4,MPRIP,MYT1L,NAPSA,NFIB,NFIX,PAX2,PAX5,PAX8,PDPK1,PLEKHG1,PLEKHG3,PTK2,RASAL2,RBFOX3,RECK,REN,RFX1,SERINC2,SERINC3,SLC2A6…	74
Inflammatory Disease	Chronic inflammatory disorder	2.26e-07	ABCG1,ADORA1,ADORA2B,APLP2,APP,BMP1,BMP4,CELF2,COMP,CTNNA3,CTSD,DAG1,DNM1,DPP4,DPP6,GPC4,HNRNPA1,HNRNPA3,IGF1R,INSR,MBD2,PGA5 (includes others),PTK2B,R3HDM1,R3HDM2,RAPGEF6,RECK,REN,RFX3,SERINC2,SERINC3,SLC6A4,SPOCK1,THBS1,TNRC6B	35
Cancer, Gastrointestinal Disease, Hepatic System Disease, Organismal Injury and Abnormalities	Liver carcinoma	2.78e-07	ABCG1,ACVR1B,AQP12A/AQP12B,ARHGAP35,ARHGAP5,ATN1,ATRN,BTBD7,CACFD1,CACNA1A,CACNA1B,CACNA1E,CACNA2D3,CELF1,CELF2,CFAP61,CLCN2,COMP,CTNNA1,CTNNA2,CTNNA3,CTSD,DAB2IP,DAG1,DNM1,DPP10,DPP4,DPP6,DSCAM,DSCAML1,ELAVL1,FAP,FASTKD5,GDE1,GPC3,GPC4,GPC5,HECW1,HECW2,HNRNPA1,HNRNPA2B1,IGF1R,INSR,INSRR,LAMA1,LAMA2,LRP4,MBD2,MBD3,MPRIP,MYT1L,NDUFV1,NFIB,NFIX,PC,PLEKHG1,PLEKHG2,PLEKHG3,PTOV1,R3HDM1,RAPGEF2,RAPGEF…	85
Cancer, Organismal Injury and Abnormalities, Reproductive System Disease	Genital tract cancer	2.85e-07	ABHD17A,ACSL3,ACSL4,ACVR1B,ADORA1,ADORA2B,APP,AQP12A/AQP12B,ARHGAP35,ARHGAP5,ARPP21,ATRN,ATRNL1,BEST2,BMP2,BMPER,CACNA1A,CACNA1B,CACNA1E,CACNA2D3,CACNA2D4,CFAP61,CLCN1,CTNNA1,CTNNA2,CTNNA3,CTSD,CTSE,DAB2IP,DNM3,DPP10,DPP4,DPP6,DSCAM,DSCAML1,ELAVL1,ELAVL3,FAP,GALNT3,GK,GK2,GPC1,GPC5,GPC6,HECW1,HECW2,HNRNPA2B1,IGF1R,INSR,INSRR,LAMA1,LAMA2,LHX9,MBD3,MPRIP,MYT1L,NAPSA,NFIX,PAX2,PAX8,PC,PDPK1,PGA5 (in…	107
Cancer, Endocrine System Disorders, Gastrointestinal Disease, Organismal Injury and Abnormalities	Pancreatic tumor	2.89e-07	ACVR1B,ARHGAP35,ATP6V0D1,ATRNL1,BEST2,BMP2,CACNA1A,CACNA1B,CACNA1E,CACNA2D4,CELF2,CFAP61,CTNNA2,CTSD,DAG1,DNM3,DPP10,DPP4,DPP6,DSCAM,DSCAML1,FAP,GALNT12,GALNT3,GPC1,GPC6,HECW1,HECW2,IGF1R,INSRR,LAMA1,LAMA2,MYT1L,NAPSA,NFIA,PC,PGC,PTK2,R3HDM1,R3HDM2,RAPGEF2,RASA1,RASAL2,RBFOX1,SLC6A4,SMOC2,SPOCK3,TBCK,TGFBR1,THBS1,THBS3,TLL1,TNRC6A,TRIM9,TRIOBP,TTPAL,UNC80,WIPI1,XKR7,XKR8	60
Cancer, Gastrointestinal Disease, Organismal Injury and Abnormalities	Upper gastrointestinal tract tumor	3.14e-07	ACSL4,ACVR1B,APLP2,ARHGAP5,ATN1,ATRNL1,BMP4,BTBD7,CACNA1A,CACNA1B,CACNA1E,CACNA2D3,CELF2,CTNNA1,CTNNA2,CTNNA3,DAB2IP,DAG1,DPP4,DPP6,DSCAM,ELAVL2,ELAVL3,FAP,GK,GK2,GPC3,GPC6,HECW1,HNRNPA1,IGF1R,INSRR,LAMA1,LAMA2,LHX2,LRP4,MBD2,MPRIP,NFIX,PAX5,PC,PGA5 (includes others),PGC,PLEKHG1,PTK2,PTOV1,RASA1,RASAL2,RBFOX1,REN,RFX1,SERINC2,SERINC3,SLC6A4,SPOCK1,SPOCK2,THBS1,THBS4,TLL1,TNRC6A,TNRC6B,TNRC6C,TRIO…	65
Cancer, Organismal Injury and Abnormalities	Cancer of secretory structure	3.86e-07	ABHD17A,ACSL3,ACSL4,ACVR1B,ARHGAP35,ARHGAP5,ARPP21,ATN1,ATP6V0D1,ATRN,ATRNL1,BEST2,BMP2,CACNA1A,CACNA1B,CACNA1E,CACNA2D4,CELF2,CFAP61,CLCN1,CTNNA1,CTNNA2,CTNNA3,CTSD,CTSE,DAB2IP,DAG1,DNM3,DPP10,DPP4,DPP6,DSCAM,DSCAML1,ELAVL1,FAP,GALNT12,GALNT3,GALNT6,GK,GK2,GPC1,GPC5,GPC6,HECW1,HECW2,IGF1R,INSR,INSRR,LAMA1,LAMA2,MPRIP,MYT1L,NAPSA,NFIA,PAX8,PC,PDPK1,PGA5 (includes others),PLEKHG1,PLEKHG3,PTK2,PTK2…	96
Cellular Development, Nervous System Development and Function, Tissue Development	Differentiation of neurons	4.81e-07	ACSL4,APP,ARPP21,ATN1,BMP2,BMP4,ELAVL2,ELAVL3,ELAVL4,LHX2,LRP4,MYT1L,NFIX,PAX2,PAX5,RYK,SLC6A4,SMPD1,TRIM9	19
Nervous System Development and Function	Spreading depression of hippocampus	5.7e-07	ADORA1,APP,CACNA1A	3
Cancer, Organismal Injury and Abnormalities, Reproductive System Disease	Uterine tumor	5.93e-07	ACSL3,ACSL4,ACVR1B,APP,AQP12A/AQP12B,ARHGAP35,ATRN,ATRNL1,BMPER,CACNA1A,CACNA1B,CACNA1E,CFAP61,CLCN1,CTNNA1,CTNNA2,CTNNA3,DPP10,DPP4,DPP6,DSCAM,ELAVL3,FAP,GALNT3,GK2,HECW1,HECW2,IGF1R,INSR,INSRR,LAMA2,LHX9,MBD3,MPRIP,NAPSA,NFIX,PAX2,PAX8,PLEKHG1,PLEKHG2,R3HDM2,RAPGEF2,RASA1,RASAL2,RBFOX2,RBFOX3,RECK,SENP7,SERINC2,SLC6A4,SMPD1,SPOCK1,SPOCK2,SPOCK3,STIM1,STIM2,TBCK,THBS1,THBS4,TLL2,TNRC6B,TNRC6C,TR…	69
Cancer, Organismal Injury and Abnormalities	Liquid tumor	5.97e-07	ABHD17A,ACSL4,ADORA1,ARHGAP35,ATN1,ATP6V0D2,ATRNL1,BEST1,BMP1,BMP2,BMPER,CACNA1A,CACNA1E,CELF2,CLCN2,CLCNKA,DNM2,DPP4,DSCAM,ELAVL1,ELAVL2,ELAVL4,GPC4,HECW1,HNRNPA2B1,IGF1R,INSR,LAMA1,LHX9,LRP4,NFIX,PAX2,PAX5,PDPK1,PGA5 (includes others),R3HDM1,RAPGEF6,RASA1,RASAL2,SERINC2,SERINC3,SLC6A4,SMPD1,TGFBR1,TLL1,XKR4,YWHAE	47
Cancer, Organismal Injury and Abnormalities	Breast or pancreatic cancer	6.53e-07	ABHD17C,ACVR1B,ADORA1,APP,ARHGAP35,ARPP21,ATN1,ATP6V0D1,ATRN,ATRNL1,BEST2,BMP1,BMP2,BMP4,CACNA1A,CACNA1B,CACNA1E,CACNA2D3,CACNA2D4,CELF2,CFAP61,CTNNA2,CTSD,DAG1,DNM3,DPP10,DPP4,DPP6,DSCAM,DSCAML1,ELAVL1,ELAVL2,ELAVL3,FAP,GALNT12,GALNT6,GDE1,GPC3,GPC6,HECW1,HECW2,HNRNPA1,HNRNPA2B1,IGF1R,INSR,INSRR,LAMA1,LAMA2,LRP4,MYT1L,NAPSA,NFIA,PAX2,PAX8,PC,PLEKHG1,PTK2,R3HDM1,R3HDM2,RAB5C,RAPGEF2,RASA1,RASAL2,…	92
Cellular Movement	Cell movement of brain cells	6.56e-07	APP,BMP4,CTNNA2,IGF1R,NFIA,PDPK1,PTK2,RBFOX2,RERE	9
Cellular Development, Cellular Growth and Proliferation, Nervous System Development and Function, Tissue Development	Outgrowth of neurites	6.57e-07	APP,ARHGAP5,BMP2,BMP4,DAB2IP,ELAVL4,IGF1R,LAMA1,LAMA2,MPRIP,NFIA,NFIX,PAX2,PTK2B,RASA1,SPOCK2,SYNGAP1,THBS1	18
Nervous System Development and Function, Neurological Disease, Organ Morphology, Organismal Development, Organismal Injury and Abnormalities	Abnormal morphology of cerebral cortex	6.67e-07	APP,ARHGAP5,CTNNA2,LHX2,NFIA,NFIB,NFIX,SLC2A8,SLC6A4,SMPD1,SYNGAP1,YWHAE	12
Developmental Disorder, Tissue Morphology	Abnormal morphology of extraembryonic tissue	6.98e-07	ACVR1B,BMP1,BMP2,BMP4,DAG1,ELAVL1,PDPK1,PTK2,RAPGEF2,RASA1,SLC25A19,TGFBR1	12
Neurological Disease	Motor dysfunction or movement disorder	7.17e-07	ADORA1,ADORA2B,APLP1,APLP2,APP,ARPP21,ATCAY,ATN1,CACNA1A,CACNA1B,CACNA2D3,CACNA2D4,CLCN2,CTNNA3,CTSD,DNM1,ELAVL2,GALNT3,LAMA1,LAMA2,LRP4,MYT1L,NFIA,NFIX,PDPK1,PTK2B,RAB5A,RBFOX1,RERE,SLC6A4,SMPD1,SPOCK3,SYNGAP1,THBS3	34
Cancer, Organismal Injury and Abnormalities, Reproductive System Disease	Endometrium tumor	7.41e-07	ACSL3,ACSL4,ACVR1B,APP,AQP12A/AQP12B,ARHGAP35,ATRN,BMPER,CACNA1A,CACNA1B,CACNA1E,CFAP61,CLCN1,CTNNA1,CTNNA2,CTNNA3,DPP10,DPP4,DPP6,DSCAM,ELAVL3,FAP,GALNT3,GK2,HECW1,HECW2,IGF1R,INSR,INSRR,LAMA2,LHX9,MPRIP,NAPSA,NFIX,PAX2,PAX8,PLEKHG1,PLEKHG2,R3HDM2,RAPGEF2,RASA1,RASAL2,RBFOX2,RBFOX3,RECK,SENP7,SERINC2,SMPD1,SPOCK1,SPOCK2,SPOCK3,STIM2,TBCK,THBS1,THBS4,TLL2,TNRC6B,TNRC6C,TRIM67,TRIM9,UNC80,WASHC4,X…	63
Cancer, Gastrointestinal Disease, Hepatic System Disease, Organismal Injury and Abnormalities	Liver cancer	7.51e-07	ABCG1,ACVR1B,AQP12A/AQP12B,ARHGAP35,ARHGAP5,ATN1,ATRN,BTBD7,CACFD1,CACNA1A,CACNA1B,CACNA1E,CACNA2D3,CELF1,CELF2,CFAP61,CLCN2,COMP,CTNNA1,CTNNA2,CTNNA3,CTSD,DAB2IP,DAG1,DNM1,DPP10,DPP4,DPP6,DSCAM,DSCAML1,ELAVL1,FAP,FASTKD5,GDE1,GPC3,GPC4,GPC5,HECW1,HECW2,HNRNPA1,HNRNPA2B1,IGF1R,INSR,INSRR,LAMA1,LAMA2,LRP4,MBD2,MBD3,MPRIP,MYT1L,NDUFV1,NFIB,NFIX,PC,PLEKHG1,PLEKHG2,PLEKHG3,PTOV1,R3HDM1,RAPGEF2,RAPGEF…	86
Cancer, Organismal Injury and Abnormalities	Development of adenocarcinoma	7.69e-07	ABHD17A,ACSL3,ACSL4,ACVR1B,ADORA1,ADORA2B,APLP2,APP,AQP12A/AQP12B,ARHGAP35,ARHGAP5,ATRN,ATRNL1,BEST2,BMPER,CACNA1A,CACNA1B,CACNA1E,CACNA2D3,CFAP61,CLCN1,CLCN2,CTNNA1,CTNNA2,CTNNA3,DAB2IP,DNM3,DPP10,DPP4,DPP6,DSCAM,DSCAML1,ELAVL3,FAP,GK2,GPC6,HECW1,HECW2,HNRNPA1,HNRNPA2B1,IGF1R,INSR,INSRR,LAMA2,LHX9,MPRIP,MYT1L,NAPSA,NFIX,PAX2,PAX8,PLEKHG1,PLEKHG2,PTK2,R3HDM2,RAB5B,RAPGEF2,RAPGEF6,RASA1,RASAL2,RBF…	85
Cancer, Organismal Injury and Abnormalities, Reproductive System Disease	Genital tumor	9.24e-07	ABHD17A,ACSL3,ACSL4,ACVR1B,ADORA1,ADORA2B,APP,AQP12A/AQP12B,ARHGAP35,ARHGAP5,ARPP21,ATRN,ATRNL1,BEST2,BMP2,BMPER,CACNA1A,CACNA1B,CACNA1E,CACNA2D3,CACNA2D4,CFAP61,CLCN1,CTNNA1,CTNNA2,CTNNA3,CTSD,CTSE,DAB2IP,DNM3,DPP10,DPP4,DPP6,DSCAM,DSCAML1,ELAVL1,ELAVL3,FAP,GALNT3,GK,GK2,GPC1,GPC5,GPC6,HECW1,HECW2,HNRNPA2B1,IGF1R,INSR,INSRR,LAMA1,LAMA2,LHX9,MBD3,MPRIP,MYT1L,NAPSA,NFIX,PAX2,PAX8,PC,PDPK1,PGA5 (in…	107
Endocrine System Disorders, Gastrointestinal Disease, Metabolic Disease, Neurological Disease, Organismal Injury and Abnormalities	Diabetic peripheral neuropathy	9.45e-07	CACNA1A,CACNA2D3,CACNA2D4,SLC6A4	4
Embryonic Development, Organismal Development	Primary sex determination	9.45e-07	IGF1R,INSR,INSRR,LHX9	4
Cancer, Gastrointestinal Disease, Organismal Injury and Abnormalities	Colorectal adenocarcinoma	9.5e-07	ABHD17A,ACVR1B,ADORA1,APLP1,APLP2,ARHGAP5,ARPP21,ATRN,ATRNL1,BEST2,BEST4,BTBD7,CACNA1A,CACNA1B,CACNA1E,CACNA2D4,CELF2,CFAP61,CLCN1,CLCNKA,CLCNKB,COMP,CTNNA2,CTNNA3,DAB2IP,DAG1,DPP10,DPP6,DSCAM,DSCAML1,FASTKD5,FLAD1,GALNT12,GALNT3,GK2,GPC1,GPC5,GPC6,HECW1,HECW2,HNRNPA2B1,IGF1R,LAMA1,LAMA2,LHX2,LHX9,LRP4,MPRIP,MYT1L,NAPSA,NFIA,NFIC,NFIX,PAX2,PAX8,PGA5 (includes others),PLEKHG3,PTK2B,RAB5B,RAPGEF2,R…	84
Cell Morphology, Nervous System Development and Function, Tissue Morphology	Morphology of neurons	9.84e-07	APLP2,APP,ATN1,BMP2,CACNA1A,CACNA2D3,CTNNA2,CTSD,DAG1,DNM1,DNM3,DSCAM,HNRNPA2B1,IGF1R,LRP4,NFIA,NFIB,PAX8,PTK2,SLC6A4,SMPD1,STIM2,SYNGAP1	23
Developmental Disorder	Agenesis	9.94e-07	APP,ARHGAP35,ELAVL1,LHX2,LRP4,NFIA,NFIB,NFIX,PAX2,PAX8,RERE,STIM1	12
Cell Morphology, Cellular Assembly and Organization, Cellular Development, Cellular Function and Maintenance, Cellular Growth and Proliferation, Nervous System Development and Function, Organismal Development, Tissue Development	Axonogenesis	1.25e-06	APP,ARHGAP35,CACNA1A,CTNNA2,IGF1R,LRP4,NFIA,NFIB,PAX2,PTK2,RYK,SYNGAP1,TRIM9	13
Cell Morphology	Sprouting	1.26e-06	APP,BMP2,BMP4,CACNA1A,CTNNA2,DAB2IP,DSCAM,ELAVL1,ELAVL4,LAMA2,PTK2,RAPGEF2,RECK,RYK,STIM2,SYNGAP1,THBS1,TRIM9	18
Developmental Disorder, Neurological Disease, Organismal Injury and Abnormalities	Congenital malformation of brain	1.41e-06	ACVR1B,APP,ARHGAP35,BMPER,DAG1,LAMA1,LHX2,NFIA,NFIB,NFIX,PAX2,PLEKHG2,RAPGEF2,RERE,SLC25A19,YWHAE	16
Neurological Disease	Movement Disorders	1.46e-06	ADORA1,ADORA2B,APLP1,APLP2,APP,ARPP21,ATCAY,ATN1,CACNA1A,CACNA1B,CACNA2D3,CACNA2D4,CLCN2,CTNNA3,CTSD,ELAVL2,GALNT3,LAMA1,LAMA2,LRP4,MYT1L,NFIA,NFIX,PDPK1,PTK2B,RAB5A,RBFOX1,RERE,SLC6A4,SMPD1,SPOCK3,SYNGAP1,THBS3	33
Connective Tissue Disorders, Organismal Injury and Abnormalities, Skeletal and Muscular Disorders	Non-traumatic arthropathy	1.52e-06	APLP2,BMP1,BMP2,BMP4,CACNA1A,CACNA1B,CACNA2D3,CACNA2D4,CELF2,COMP,CTNNA3,DNM1,DPP4,GPC4,HNRNPA1,HNRNPA3,MBD2,PTK2B,R3HDM2,RECK,REN,RFX3,SERINC2,SERINC3,SLC6A4,SPOCK1,THBS1,TNRC6B	28
Cancer, Organismal Injury and Abnormalities, Reproductive System Disease	Endometrial cancer	1.54e-06	ACSL3,ACSL4,ACVR1B,APP,AQP12A/AQP12B,ARHGAP35,ATRN,BMPER,CACNA1A,CACNA1B,CACNA1E,CFAP61,CLCN1,CTNNA1,CTNNA2,CTNNA3,DPP10,DPP4,DPP6,DSCAM,ELAVL3,FAP,GALNT3,GK2,HECW1,HECW2,IGF1R,INSR,INSRR,LAMA2,LHX9,MPRIP,NAPSA,NFIX,PAX2,PLEKHG1,PLEKHG2,R3HDM2,RAPGEF2,RASA1,RASAL2,RBFOX2,RBFOX3,RECK,SENP7,SERINC2,SMPD1,SPOCK1,SPOCK2,SPOCK3,STIM2,TBCK,THBS1,THBS4,TLL2,TNRC6B,TNRC6C,TRIM67,TRIM9,UNC80,WASHC4,XKR4	62
Nervous System Development and Function, Organ Morphology, Organismal Development	Morphology of corpus callosum	1.58e-06	APP,ARHGAP35,ARHGAP5,CLCN2,NFIA,NFIB,NFIX	7
Cancer, Organismal Injury and Abnormalities, Reproductive System Disease	Female genital tract cancer	1.91e-06	ACSL3,ACSL4,ACVR1B,ADORA1,APP,AQP12A/AQP12B,ARHGAP35,ATRN,BEST2,BMPER,CACNA1A,CACNA1B,CACNA1E,CACNA2D3,CFAP61,CLCN1,CTNNA1,CTNNA2,CTNNA3,DNM3,DPP10,DPP4,DPP6,DSCAM,ELAVL3,FAP,GALNT3,GK2,HECW1,HECW2,HNRNPA2B1,IGF1R,INSR,INSRR,LAMA2,LHX9,MBD3,MPRIP,MYT1L,NAPSA,NFIX,PAX2,PAX8,PLEKHG1,PLEKHG2,PTK2,R3HDM2,RAPGEF2,RASA1,RASAL2,RBFOX2,RBFOX3,RECK,REN,SENP7,SERINC2,SLC6A4,SMPD1,SPOCK1,SPOCK2,SPOCK3,STIM1…	78
Cellular Movement	Migration of cells	1.94e-06	ACSL4,ADORA1,ADORA2B,APLP2,APP,ARHGAP35,ARHGAP5,ATRN,BMP2,BMP4,COMP,CTNNA1,CTNNA2,CTSE,DAG1,DNM2,DPP4,ELAVL1,FAP,GPC1,GPC3,HNRNPA2B1,IGF1R,INSR,LAMA1,LAMA2,NFIA,NFIC,NFIX,PAX5,PDPK1,PTK2,PTK2B,RAB5A,RAPGEF2,RASA1,RBFOX2,RECK,REN,RERE,SMPD1,SPOCK1,SPOCK3,STIM1,STIM2,TGFBR1,THBS1,THBS4,YWHAE	49
Cancer, Gastrointestinal Disease, Organismal Injury and Abnormalities	Colon tumor	2.07e-06	ACVR1B,ADORA1,APLP1,APLP2,ARHGAP5,ARPP21,ATRN,ATRNL1,BEST2,BEST4,BMP2,BTBD7,CACNA1A,CACNA1B,CACNA1E,CACNA2D4,CELF2,CFAP61,CLCN1,CLCNKB,COMP,CTNNA2,CTNNA3,DAB2IP,DAG1,DPP10,DPP6,DSCAM,DSCAML1,FASTKD5,FLAD1,GALNT12,GALNT3,GK2,GPC1,GPC5,GPC6,HECW1,HECW2,HNRNPA2B1,IGF1R,INSR,LAMA1,LAMA2,LHX9,LRP4,MBD3,MPRIP,MYT1L,NAPSA,NFIC,NFIX,PAX2,PAX8,PDPK1,PGA5 (includes others),PLEKHG3,PTK2,PTK2B,RAB5B,RAPGEF2,…	85
Infectious Diseases	Binding of Lassa virus	2.27e-06	DAG1,LAMA1,LAMA2	3
Neurological Disease, Organismal Injury and Abnormalities	Dysplasia of cerebral cortex	2.27e-06	APLP1,APLP2,APP	3
Connective Tissue Disorders, Inflammatory Disease, Inflammatory Response, Organismal Injury and Abnormalities, Skeletal and Muscular Disorders	Inflammation of joint	2.42e-06	ADORA1,APLP2,BMP1,BMP2,BMP4,CACNA1A,CACNA1B,CACNA2D3,CACNA2D4,CELF2,COMP,CTNNA3,DNM1,DPP4,GPC4,HNRNPA1,HNRNPA3,MBD2,NFIX,PAX5,PTK2B,R3HDM2,RECK,REN,RFX3,SERINC2,SERINC3,SLC6A4,SPOCK1,THBS1,TNRC6B	31
Cellular Movement	Migration of brain cells	2.43e-06	APP,BMP4,CTNNA2,IGF1R,NFIA,PTK2,RBFOX2,RERE	8
Organismal Development	Growth of organism	2.45e-06	ACVR1B,ADORA1,APLP1,APP,ARHGAP5,ATN1,BMP2,BMP4,CTNNA1,CTSD,DAG1,ELAVL1,GPC3,IGF1R,INSR,LAMA1,LAMA2,LRP4,NFIC,PDPK1,RAPGEF2,RASA1,RERE,SLC25A19,SMPD1,STIM1,TNRC6A	27
Cell-To-Cell Signaling and Interaction, Cellular Assembly and Organization	Cell-cell contact	2.49e-06	APLP2,APP,ARHGAP35,CACNA1A,CTNNA1,CTNNA3,DAG1,DNM1,DNM2,DNM3,DSCAML1,IGF1R,LAMA1,LAMA2,LRP4,NFIA,PAX8,PTK2,PTK2B,STIM1,SYNGAP1,TGFBR1,THBS1	23
Endocrine System Disorders, Gastrointestinal Disease, Metabolic Disease, Organismal Injury and Abnormalities	Diabetic complication	2.59e-06	ABCG1,ADORA2B,BMP2,BMP4,CACNA1A,CACNA1B,CACNA2D3,CACNA2D4,DPP4,INSR,REN,SLC6A4,SPOCK1	13
Cellular Movement	Migration of cerebellar cortex cells	2.66e-06	CTNNA2,IGF1R,NFIA,RBFOX2,RERE	5
Cancer, Gastrointestinal Disease, Organismal Injury and Abnormalities	Colon cancer	2.72e-06	ACVR1B,ADORA1,APLP1,APLP2,ARHGAP5,ARPP21,ATRN,ATRNL1,BEST2,BEST4,BMP2,BTBD7,CACNA1A,CACNA1B,CACNA1E,CACNA2D4,CELF2,CFAP61,CLCN1,CLCNKB,COMP,CTNNA2,CTNNA3,DAB2IP,DAG1,DPP10,DPP6,DSCAM,DSCAML1,FASTKD5,FLAD1,GALNT12,GALNT3,GK2,GPC1,GPC5,GPC6,HECW1,HECW2,HNRNPA2B1,IGF1R,INSR,LAMA1,LAMA2,LHX9,LRP4,MPRIP,MYT1L,NAPSA,NFIC,NFIX,PAX2,PAX8,PDPK1,PGA5 (includes others),PLEKHG3,PTK2,PTK2B,RAB5B,RAPGEF2,RAPGE…	84
Cancer, Organismal Injury and Abnormalities, Reproductive System Disease	Mammary tumor	2.97e-06	ABHD17C,ACVR1B,ADORA1,APP,ARHGAP35,ARPP21,ATN1,ATRN,BMP1,BMP2,BMP4,CACNA1A,CACNA1B,CACNA1E,CACNA2D3,CACNA2D4,CTNNA2,CTSD,DPP4,DSCAM,ELAVL1,ELAVL2,ELAVL3,FAP,GALNT6,GDE1,GPC3,HECW1,HNRNPA1,IGF1R,INSR,LAMA1,LRP4,PAX2,PC,PDPK1,PLEKHG1,PTK2,PTK2B,RAB5C,RAPGEF2,RASAL2,RBFOX1,RBFOX3,RECK,RERE,RFX3,SENP7,SERINC3,SLC6A4,SMOC1,SYNGAP1,TGFBR1,THBS1,THBS4,TLL1,TM2D2,TNRC6A,TRIM67,TRIM9,UNC80,XKR9	62
Cell-To-Cell Signaling and Interaction, Nervous System Development and Function	Firing of brain cells	3.15e-06	APP,RBFOX1,RBFOX2,SLC6A4	4
Cell Signaling, Post-Translational Modification	Activation of Protein kinase	3.19e-06	ADORA1,ADORA2B,BMP2,BMP4,DAB2IP,DAG1,INSR,PDPK1,PTK2,PTK2B,RAPGEF2,TGFBR1,THBS1	13
Developmental Disorder	Dysgenesis	3.29e-06	APP,ARHGAP35,BMP4,CTSD,ELAVL1,GPC3,IGF1R,LAMA1,LAMA2,LHX2,LRP4,NFIA,NFIB,NFIX,PAX2,PAX8,PTK2,REN,RERE,STIM1,THBS1	21
Connective Tissue Disorders, Hereditary Disorder, Organismal Injury and Abnormalities	Hereditary connective tissue disorder	3.34e-06	ATP6V0D2,BMP1,BMP2,BMP4,BMPER,COMP,DNM2,GALNT3,GPC6,HNRNPA1,HNRNPA2B1,LRP4,NFIX,PLEKHG2,PTK2B,REN,SLC25A19,TBCK,TGFBR1,UNC80	20
Cell-To-Cell Signaling and Interaction, Cellular Assembly and Organization	Fusion of muscle cells	3.36e-06	DNM1,DNM2,IGF1R,LAMA1,LAMA2,PTK2,STIM1	7
Cancer, Endocrine System Disorders, Gastrointestinal Disease, Organismal Injury and Abnormalities	Pancreatic adenocarcinoma	3.42e-06	ACVR1B,ARHGAP35,ATP6V0D1,ATRNL1,BEST2,BMP2,CACNA1A,CACNA1B,CACNA1E,CACNA2D4,CELF2,CFAP61,CTNNA2,CTSD,DAG1,DNM3,DPP10,DPP4,DSCAM,DSCAML1,FAP,GALNT12,GPC6,HECW1,HECW2,IGF1R,INSRR,LAMA1,LAMA2,MYT1L,NAPSA,NFIA,PTK2,R3HDM1,R3HDM2,RAPGEF2,RASA1,RBFOX1,SMOC2,TBCK,TGFBR1,THBS1,TNRC6A,TRIM9,TTPAL,UNC80,WIPI1,XKR7,XKR8	49
Developmental Disorder, Neurological Disease, Organismal Injury and Abnormalities	Cerebral dysgenesis	3.47e-06	APP,ARHGAP35,LAMA1,LHX2,NFIA,NFIB,NFIX,RERE	8
Connective Tissue Development and Function, Skeletal and Muscular System Development and Function, Tissue Development	Morphology of bone	3.7e-06	ADORA1,APP,ATP6V0D2,BMP1,BMP2,BMP4,BMPER,GALNT3,GPC3,GPC6,IGF1R,INSR,LRP4,NFIC,NFIX,PAX2,PAX5,PAX8,PTK2B,THBS1,THBS3	21
Neurological Disease, Organismal Injury and Abnormalities	Abnormality of cerebral cortex	3.77e-06	APP,ARHGAP5,CTNNA2,IGF1R,LHX2,NFIA,NFIB,NFIX,SLC2A8,SLC6A4,SMPD1,SYNGAP1,YWHAE	13
Cellular Movement	Cell movement of neurons	3.9e-06	BMP4,CTNNA2,IGF1R,LAMA1,LAMA2,NFIA,PDPK1,PTK2,RAPGEF2,RBFOX2,RERE,SPOCK1,YWHAE	13
Cardiovascular System Development and Function	Development of vasculature	3.99e-06	ADORA2B,APP,BMP1,BMP2,BMP4,BMPER,COMP,DAB2IP,DNM2,ELAVL1,GPC1,GPC3,IGF1R,INSR,LAMA1,LAMA2,PAX8,PDPK1,PTK2,PTK2B,RAPGEF2,RASA1,RECK,REN,SLC6A4,SMOC2,SMPD1,STIM1,TGFBR1,THBS1,THBS4,TLL1	32
Organismal Survival	Perinatal death	4.15e-06	APLP1,APLP2,ARHGAP35,ARHGAP5,BMP1,BMP4,BMPER,CTNNA2,DNM1,DNM3,DSCAM,ELAVL3,ELAVL4,GPC3,GPC6,IGF1R,LRP4,NFIB,RFX3,STIM1,YWHAE	21
Cancer, Organismal Injury and Abnormalities, Reproductive System Disease	Tumorigenesis of reproductive tract	4.25e-06	ACSL3,ACSL4,ACVR1B,ADORA1,APP,AQP12A/AQP12B,ARHGAP35,ATRN,ATRNL1,BEST2,BMPER,CACNA1A,CACNA1B,CACNA1E,CACNA2D3,CFAP61,CLCN1,CTNNA1,CTNNA2,CTNNA3,DNM3,DPP10,DPP4,DPP6,DSCAM,ELAVL3,FAP,GALNT3,GK2,HECW1,HECW2,HNRNPA2B1,IGF1R,INSR,INSRR,LAMA2,LHX9,MBD3,MPRIP,MYT1L,NAPSA,NFIX,PAX2,PAX8,PLEKHG1,PLEKHG2,PTK2,R3HDM2,RAPGEF2,RASA1,RASAL2,RBFOX2,RBFOX3,RECK,REN,SENP7,SERINC2,SLC6A4,SMPD1,SPOCK1,SPOCK2,SPOCK…	79
Cancer, Endocrine System Disorders, Gastrointestinal Disease, Organismal Injury and Abnormalities	Pancreatic ductal adenocarcinoma	4.33e-06	ACVR1B,ARHGAP35,ATP6V0D1,ATRNL1,BEST2,BMP2,CACNA1A,CACNA1B,CACNA1E,CACNA2D4,CELF2,CFAP61,CTNNA2,DAG1,DNM3,DPP10,DPP4,DSCAM,DSCAML1,FAP,GALNT12,GPC6,HECW1,HECW2,IGF1R,INSRR,LAMA1,LAMA2,MYT1L,NAPSA,NFIA,PTK2,R3HDM1,R3HDM2,RAPGEF2,RASA1,RBFOX1,SMOC2,TBCK,TGFBR1,THBS1,TNRC6A,TRIM9,TTPAL,UNC80,WIPI1,XKR7,XKR8	48
Neurological Disease	Chemotherapy-induced neuropathy	4.39e-06	CACNA1A,CACNA2D3,CACNA2D4,SLC6A4	4
Embryonic Development, Organismal Development, Tissue Development	Development of mesonephros	4.39e-06	BMP4,PAX2,PAX8,REN	4
Cancer, Organismal Injury and Abnormalities, Reproductive System Disease	Female genital neoplasm	4.43e-06	ACSL3,ACSL4,ACVR1B,ADORA1,APP,AQP12A/AQP12B,ARHGAP35,ATRN,ATRNL1,BEST2,BMPER,CACNA1A,CACNA1B,CACNA1E,CACNA2D3,CFAP61,CLCN1,CTNNA1,CTNNA2,CTNNA3,DNM3,DPP10,DPP4,DPP6,DSCAM,ELAVL3,FAP,GALNT3,GK2,HECW1,HECW2,HNRNPA2B1,IGF1R,INSR,INSRR,LAMA2,LHX9,MBD3,MPRIP,MYT1L,NAPSA,NFIX,PAX2,PAX8,PLEKHG1,PLEKHG2,PTK2,R3HDM2,RAPGEF2,RASA1,RASAL2,RBFOX2,RBFOX3,RECK,REN,SENP7,SERINC2,SLC6A4,SMPD1,SPOCK1,SPOCK2,SPOCK…	79
Cancer, Endocrine System Disorders, Gastrointestinal Disease, Organismal Injury and Abnormalities	Pancreatic cancer	4.89e-06	ACVR1B,ARHGAP35,ATP6V0D1,ATRNL1,BEST2,BMP2,CACNA1A,CACNA1B,CACNA1E,CACNA2D4,CELF2,CFAP61,CTNNA2,CTSD,DAG1,DNM3,DPP10,DPP4,DSCAM,DSCAML1,FAP,GALNT12,GPC6,HECW1,HECW2,IGF1R,INSRR,LAMA1,LAMA2,MYT1L,NAPSA,NFIA,PTK2,R3HDM1,R3HDM2,RAPGEF2,RASA1,RBFOX1,SLC6A4,SMOC2,TBCK,TGFBR1,THBS1,TLL1,TNRC6A,TRIM9,TTPAL,UNC80,WIPI1,XKR7,XKR8	51
Cancer, Organismal Injury and Abnormalities	Endometrioid carcinoma	5.1e-06	ACSL3,ACSL4,ACVR1B,ADORA1,APP,AQP12A/AQP12B,ARHGAP35,ATRN,BEST2,BMPER,CACNA1A,CACNA1B,CACNA1E,CACNA2D3,CFAP61,CLCN1,CTNNA1,CTNNA2,CTNNA3,DNM3,DPP10,DPP4,DPP6,DSCAM,ELAVL3,FAP,GK2,HECW1,HECW2,HNRNPA2B1,INSRR,LAMA2,LHX9,MPRIP,MYT1L,NAPSA,NFIX,PAX8,PLEKHG1,PLEKHG2,PTK2,R3HDM2,RAPGEF2,RASA1,RASAL2,RBFOX2,RBFOX3,REN,SENP7,SMPD1,SPOCK1,SPOCK3,STIM2,TBCK,THBS1,TLL2,TNRC6B,TNRC6C,TRIM67,TRIM9,UNC80,WASHC…	63
Embryonic Development, Nervous System Development and Function, Organ Development, Organismal Development, Tissue Development	Formation of rhombencephalon	5.31e-06	ATRN,CACNA1A,IGF1R,NFIA,NFIB,NFIX,PAX2,PAX5,RBFOX2,RERE	10
Embryonic Development, Nervous System Development and Function, Organ Development, Organismal Development, Tissue Development	Formation of cerebellum	5.39e-06	ATRN,CACNA1A,IGF1R,NFIA,NFIX,PAX2,PAX5,RBFOX2,RERE	9
Organismal Injury and Abnormalities	Central pain	5.63e-06	CACNA1A,CACNA2D3,CACNA2D4	3
Connective Tissue Disorders, Inflammatory Disease, Inflammatory Response, Organismal Injury and Abnormalities, Skeletal and Muscular Disorders	Cervical spondylosis	5.63e-06	CACNA1A,CACNA2D3,CACNA2D4	3
Cellular Function and Maintenance	Endocytosis by fibroblasts	5.63e-06	DNM1,DNM2,STIM1	3
Neurological Disease, Organismal Injury and Abnormalities	Peripheral mononeuropathic pain	5.63e-06	CACNA1A,CACNA2D3,CACNA2D4	3
Neurological Disease, Organismal Injury and Abnormalities	Peripheral neuropathic pain	5.63e-06	CACNA1A,CACNA2D3,CACNA2D4	3
Endocrine System Disorders, Gastrointestinal Disease, Metabolic Disease, Neurological Disease, Organismal Injury and Abnormalities	Diabetic neuropathy	5.74e-06	ADORA2B,CACNA1A,CACNA1B,CACNA2D3,CACNA2D4,SLC6A4	6
Cell Morphology, Nervous System Development and Function, Neurological Disease, Tissue Morphology	Abnormal morphology of neurons	6.14e-06	APLP2,APP,ATN1,CACNA1A,CTNNA2,CTSD,DNM1,DNM3,DSCAM,HNRNPA2B1,IGF1R,LRP4,NFIA,NFIB,PAX8,SLC6A4,SMPD1,STIM2,SYNGAP1	19
Connective Tissue Disorders, Inflammatory Disease, Organismal Injury and Abnormalities, Skeletal and Muscular Disorders	Rheumatic Disease	6.15e-06	ADORA1,APLP2,BMP1,BMP2,BMP4,CACNA1A,CACNA1B,CACNA2D3,CACNA2D4,CELF2,COMP,CTNNA3,DNM1,DPP4,GPC4,HNRNPA1,HNRNPA3,MBD2,NFIX,PAX5,PTK2B,R3HDM2,RAB5A,RECK,REN,RFX3,SERINC2,SERINC3,SLC6A4,SPOCK1,THBS1,TNRC6B,XKR6	33
Connective Tissue Development and Function, Skeletal and Muscular System Development and Function, Tissue Development	Formation of endochondral bone	6.4e-06	BMP2,BMP4,GALNT3,GPC3,NFIX,PAX8	6
Developmental Disorder, Nervous System Development and Function, Neurological Disease, Organ Morphology, Organismal Development, Organismal Injury and Abnormalities	Agenesis of corpus callosum	6.4e-06	APP,ARHGAP35,NFIA,NFIB,NFIX	5
Cancer, Gastrointestinal Disease, Organismal Injury and Abnormalities	Colon carcinoma	6.62e-06	ACVR1B,ADORA1,APLP1,APLP2,ARHGAP5,ARPP21,ATRN,ATRNL1,BEST2,BEST4,BTBD7,CACNA1A,CACNA1B,CACNA1E,CACNA2D4,CELF2,CFAP61,CLCN1,CLCNKB,COMP,CTNNA2,CTNNA3,DAB2IP,DAG1,DPP10,DPP6,DSCAM,DSCAML1,FASTKD5,FLAD1,GALNT12,GALNT3,GK2,GPC1,GPC5,GPC6,HECW1,HECW2,HNRNPA2B1,IGF1R,LAMA1,LAMA2,LHX9,LRP4,MPRIP,MYT1L,NAPSA,NFIC,NFIX,PAX2,PAX8,PDPK1,PGA5 (includes others),PLEKHG3,PTK2B,RAB5B,RAPGEF2,RAPGEF6,RASA1,RASAL2…	80
Cancer, Hematological Disease, Immunological Disease, Organismal Injury and Abnormalities	Leukemia	6.67e-06	ABHD17A,ACSL4,ADORA1,ARHGAP35,ATN1,ATP6V0D2,ATRNL1,BEST1,BMPER,CACNA1A,CACNA1E,CELF2,CLCN2,CLCNKA,DNM2,DPP4,DSCAM,ELAVL1,ELAVL2,ELAVL4,GPC4,HNRNPA2B1,IGF1R,INSR,LAMA1,LHX9,LRP4,NFIX,PAX2,PAX5,PDPK1,PGA5 (includes others),R3HDM1,RAPGEF6,RASA1,RASAL2,SERINC3,SLC6A4,SMPD1,TLL1,XKR4,YWHAE	42
Developmental Disorder	Aplasia or hypoplasia	6.68e-06	APP,ARHGAP35,BMP4,CTSD,ELAVL1,GPC3,IGF1R,LAMA1,LAMA2,LHX2,LRP4,NFIA,NFIB,NFIX,PAX2,PAX8,PTK2,RERE,STIM1,THBS1	20
Cancer, Organismal Injury and Abnormalities, Reproductive System Disease	Breast cancer	6.84e-06	ABHD17C,ACVR1B,ADORA1,APP,ARHGAP35,ARPP21,ATN1,ATRN,BMP1,BMP4,CACNA1A,CACNA1B,CACNA1E,CACNA2D3,CACNA2D4,CTNNA2,CTSD,DPP4,DSCAM,ELAVL1,ELAVL2,ELAVL3,FAP,GALNT6,GDE1,GPC3,HECW1,HNRNPA1,IGF1R,INSR,LAMA1,LRP4,PAX2,PC,PLEKHG1,PTK2,RAB5C,RAPGEF2,RASAL2,RBFOX1,RBFOX3,RECK,RERE,RFX3,SENP7,SERINC3,SLC6A4,SMOC1,SYNGAP1,TGFBR1,THBS1,THBS4,TLL1,TM2D2,TNRC6A,TRIM67,TRIM9,UNC80,XKR9	59
Cancer, Organismal Injury and Abnormalities, Reproductive System Disease	Uterine carcinoma	6.94e-06	ACSL3,ACSL4,ACVR1B,APP,AQP12A/AQP12B,ARHGAP35,ATRN,BMPER,CACNA1A,CACNA1B,CACNA1E,CFAP61,CLCN1,CTNNA1,CTNNA2,CTNNA3,DPP10,DPP4,DSCAM,ELAVL3,FAP,GK2,HECW1,HECW2,INSR,INSRR,LAMA2,LHX9,MBD3,MPRIP,NAPSA,NFIX,PAX2,PAX8,PLEKHG1,PLEKHG2,R3HDM2,RAPGEF2,RASA1,RASAL2,RBFOX2,RBFOX3,SENP7,SERINC2,SMPD1,SPOCK1,SPOCK3,STIM2,TBCK,THBS1,THBS4,TLL2,TNRC6B,TNRC6C,TRIM67,TRIM9,TRIOBP,UNC80,WASHC4,XKR4	60
Cellular Development, Cellular Growth and Proliferation, Embryonic Development, Organ Development, Organismal Development, Skeletal and Muscular System Development and Function, Tissue Development	Myogenesis of myotube	7.11e-06	GPC1,IGF1R,LAMA1,LAMA2,RECK,STIM1	6
Nervous System Development and Function, Neurological Disease, Organ Morphology, Organismal Development, Organismal Injury and Abnormalities	Abnormal morphology of corpus callosum	7.9e-06	APP,ARHGAP35,CLCN2,NFIA,NFIB,NFIX	6
Cancer, Organismal Injury and Abnormalities, Reproductive System Disease	Endometrial carcinoma	7.92e-06	ACSL3,ACSL4,ACVR1B,APP,AQP12A/AQP12B,ARHGAP35,ATRN,BMPER,CACNA1A,CACNA1B,CACNA1E,CFAP61,CLCN1,CTNNA1,CTNNA2,CTNNA3,DPP10,DPP4,DSCAM,ELAVL3,FAP,GK2,HECW1,HECW2,INSR,INSRR,LAMA2,LHX9,MPRIP,NAPSA,NFIX,PAX2,PLEKHG1,PLEKHG2,R3HDM2,RAPGEF2,RASA1,RASAL2,RBFOX2,RBFOX3,SENP7,SERINC2,SMPD1,SPOCK1,SPOCK3,STIM2,TBCK,THBS1,THBS4,TLL2,TNRC6B,TNRC6C,TRIM67,TRIM9,UNC80,WASHC4,XKR4	57
Cell Signaling	Protein kinase cascade	8.88e-06	ADORA1,ADORA2B,APP,BMP2,BMP4,DAB2IP,DAG1,IGF1R,INSR,PDPK1,PTK2,PTK2B,REN,RYK,SYNGAP1,TGFBR1,YWHAE	17
Cardiovascular System Development and Function, Organismal Development	Vasculogenesis	9.07e-06	APP,BMP2,BMP4,BMPER,COMP,DNM2,ELAVL1,GPC1,GPC3,IGF1R,INSR,LAMA1,LAMA2,PDPK1,PTK2,PTK2B,RAPGEF2,RASA1,RECK,SMOC2,SMPD1,STIM1,TGFBR1,THBS1,THBS4	25
Cancer, Organismal Injury and Abnormalities	Head and neck cancer	9.22e-06	ABCG1,ACSL3,ACVR1B,ADORA1,APLP2,AQP12A/AQP12B,ARHGAP35,ARPP21,ATN1,ATRN,ATRNL1,BMP2,BMP4,CACNA1A,CACNA1B,CLCN1,COMP,CTNNA2,CTNNA3,DSCAML1,GALNT3,GALNT6,GK,GPC3,GPC4,GPC6,IGF1R,INSR,LAMA2,MPRIP,MYT1L,NAPSA,NFIX,PAX2,PAX5,PAX8,PLEKHG1,PLEKHG3,PTK2,RBFOX3,RFX1,SERINC2,SERINC3,SLC2A6,SLC6A4,SMPD1,TBCK,TGFBR1,THBS1,THBS4,TLL1,TNRC6A,TNRC6B,TRIOBP	54
Cancer, Organismal Injury and Abnormalities	Ductal carcinoma	9.33e-06	ACVR1B,ARHGAP35,ATP6V0D1,ATRNL1,BEST2,BMP2,BMP4,CACNA1A,CACNA1B,CACNA1E,CACNA2D4,CELF2,CFAP61,CTNNA2,DAG1,DNM3,DPP10,DPP4,DSCAM,DSCAML1,FAP,GALNT12,GPC6,HECW1,HECW2,IGF1R,INSRR,LAMA1,LAMA2,MYT1L,NAPSA,NFIA,PTK2,R3HDM1,R3HDM2,RAPGEF2,RASA1,RBFOX1,SMOC2,TBCK,TGFBR1,THBS1,TLL1,TNRC6A,TRIM9,TTPAL,UNC80,WIPI1,XKR7,XKR8	50
Amino Acid Metabolism, Post-Translational Modification, Small Molecule Biochemistry	Phosphorylation of L-amino acid	1.07e-05	ACVR1B,APP,IGF1R,INSR,LRP4,PDPK1,PTK2,PTK2B,RASA1,TGFBR1,THBS4	11
Carbohydrate Metabolism, Lipid Metabolism, Small Molecule Biochemistry	Metabolism of phosphatidylserine	1.12e-05	SERINC1,SERINC2,SERINC3	3
Cell Morphology, Skeletal and Muscular System Development and Function	Mineralization of bone cell lines	1.12e-05	BMP2,BMP4,LRP4	3
Developmental Disorder, Organismal Injury and Abnormalities, Reproductive System Disease	Primary sex reversal	1.12e-05	IGF1R,INSR,INSRR	3
Embryonic Development, Organ Development, Organismal Development, Renal and Urological System Development and Function, Tissue Development	Development of metanephros	1.15e-05	BMP2,BMP4,BMPER,GPC3,INSR,LRP4,PAX2,PAX8	8
Cell Morphology, Cellular Development	Branching of cells	1.21e-05	APP,BMP2,BMP4,CACNA1A,CTNNA2,DAB2IP,DSCAM,ELAVL1,ELAVL4,LAMA2,PTK2,RAPGEF2,RYK,STIM2,SYNGAP1,TRIM9	16
Developmental Disorder, Embryonic Development, Organismal Development, Tissue Morphology	Abnormal morphology of embryonic tissue	1.28e-05	ACVR1B,ARHGAP35,BMP1,BMP2,BMP4,BMPER,CACNA1A,DAG1,GPC3,LAMA1,LHX2,LRP4,PAX2,PAX8,PDPK1,PTK2,RAPGEF2,RASA1,SLC25A19,TGFBR1	20
Cancer, Organismal Injury and Abnormalities, Reproductive System Disease	Development of genital tumor	1.3e-05	ACSL3,ACSL4,ACVR1B,ADORA1,APP,AQP12A/AQP12B,ARHGAP35,ATRN,BEST2,BMPER,CACNA1A,CACNA1B,CACNA1E,CACNA2D3,CFAP61,CLCN1,CTNNA1,CTNNA2,CTNNA3,DNM3,DPP10,DPP4,DPP6,DSCAM,ELAVL3,FAP,GK2,HECW1,HECW2,HNRNPA2B1,INSR,INSRR,LAMA2,LHX9,MPRIP,MYT1L,NAPSA,NFIX,PAX2,PAX8,PLEKHG1,PLEKHG2,PTK2,R3HDM2,RAPGEF2,RASA1,RASAL2,RBFOX2,RBFOX3,RECK,REN,SENP7,SERINC2,SMPD1,SPOCK1,SPOCK3,STIM2,TBCK,THBS1,THBS4,TLL2,TNRC6B,TN…	68
Embryonic Development, Organ Development, Organismal Development, Skeletal and Muscular System Development and Function, Tissue Development	Formation of muscle	1.3e-05	BMP2,BMP4,DNM1,DNM2,ELAVL1,GPC1,IGF1R,LAMA1,LAMA2,LHX2,NDUFV1,PTK2,RECK,STIM1,TGFBR1,THBS1	16
Neurological Disease, Organismal Injury and Abnormalities	Postherpetic neuralgia	1.31e-05	CACNA1A,CACNA1B,CACNA2D3,CACNA2D4	4
Cellular Assembly and Organization, Cellular Function and Maintenance	Organization of endosomes	1.34e-05	DNM1,RAB5A,RAB5B,RAB5C,WASHC4	5
Cancer, Gastrointestinal Disease, Organismal Injury and Abnormalities	Upper gastrointestinal tract cancer	1.34e-05	ACVR1B,ATN1,ATRNL1,BMP4,BTBD7,CACNA1A,CACNA1B,CACNA1E,CACNA2D3,CTNNA1,CTNNA2,CTNNA3,DAB2IP,DAG1,DPP6,DSCAM,ELAVL3,FAP,GK2,GPC3,GPC6,HECW1,IGF1R,LAMA1,LAMA2,LHX2,MBD2,PAX5,PC,PGA5 (includes others),PGC,PLEKHG1,PTK2,PTOV1,RASA1,RBFOX1,RFX1,SERINC2,SERINC3,SLC6A4,SPOCK1,SPOCK2,THBS1,THBS4,TLL1,TNRC6A,TNRC6C,TRIOBP,WIPI2,XKR6	50
Cellular Movement, Nervous System Development and Function	Migration of neurons	1.38e-05	BMP4,CTNNA2,IGF1R,LAMA1,LAMA2,NFIA,PTK2,RAPGEF2,RBFOX2,RERE,SPOCK1,YWHAE	12
Cancer, Organismal Injury and Abnormalities, Reproductive System Disease	Female genital tract adenocarcinoma	1.39e-05	ACSL3,ACSL4,ACVR1B,ADORA1,APP,AQP12A/AQP12B,ARHGAP35,ATRN,BEST2,BMPER,CACNA1A,CACNA1B,CACNA1E,CACNA2D3,CFAP61,CLCN1,CTNNA1,CTNNA2,CTNNA3,DNM3,DPP10,DPP4,DPP6,DSCAM,ELAVL3,FAP,GALNT3,GK2,HECW1,HECW2,HNRNPA2B1,INSRR,LAMA2,LHX9,MPRIP,MYT1L,NAPSA,NFIX,PAX8,PLEKHG1,PLEKHG2,PTK2,R3HDM2,RAPGEF2,RASA1,RASAL2,RBFOX2,RBFOX3,RECK,REN,SENP7,SMPD1,SPOCK1,SPOCK2,SPOCK3,STIM2,TBCK,THBS1,THBS4,TLL2,TNRC6B,TNRC6C…	67
Developmental Disorder, Ophthalmic Disease, Organismal Injury and Abnormalities	Congenital anomaly of eye	1.42e-05	ARHGAP35,BEST1,BMP4,DAG1,LHX2,PAX2,PDPK1,RERE,SMOC1,STIM1,THBS1	11
Cancer, Gastrointestinal Disease, Organismal Injury and Abnormalities	Colon adenocarcinoma	1.43e-05	ACVR1B,ADORA1,APLP1,APLP2,ARHGAP5,ARPP21,ATRN,ATRNL1,BEST2,BEST4,BTBD7,CACNA1A,CACNA1B,CACNA1E,CACNA2D4,CELF2,CFAP61,CLCN1,CLCNKB,COMP,CTNNA2,CTNNA3,DAB2IP,DAG1,DPP10,DPP6,DSCAM,DSCAML1,FASTKD5,FLAD1,GALNT12,GALNT3,GK2,GPC1,GPC5,GPC6,HECW1,HECW2,HNRNPA2B1,IGF1R,LAMA1,LAMA2,LHX9,LRP4,MPRIP,MYT1L,NAPSA,NFIC,NFIX,PAX2,PAX8,PGA5 (includes others),PLEKHG3,PTK2B,RAB5B,RAPGEF2,RAPGEF6,RASA1,RASAL2,RERE,…	78
Molecular Transport	Transport of molecule	1.46e-05	ABCG1,ACSL3,ACSL4,ADORA1,ADORA2B,APLP2,APP,ATP6V0D1,ATP6V0D2,BEST1,BEST2,BEST3,BMP2,BMP4,BMPER,CACNA1A,CACNA1B,CACNA1E,CACNA2D3,CLCN1,CLCN2,CLCNKA,DNM2,DPP6,ELAVL1,GPC3,HNRNPA2B1,INSR,PDPK1,PTK2,PTK2B,RASA1,SLC25A19,SLC2A8,SLC6A4,SMPD1,STIM1,THBS1,YWHAE	39
Developmental Disorder	Hypoplasia of organ	1.49e-05	ARHGAP35,BMP4,CTSD,ELAVL1,GPC3,LAMA1,LAMA2,LHX2,LRP4,NFIA,NFIB,PAX2,PAX8,PTK2,RERE,STIM1,THBS1	17
Cancer, Hematological Disease, Organismal Injury and Abnormalities	Lymphoid cancer	1.53e-05	ABCG1,ADORA1,APP,ARPP21,ATN1,ATP6V0D2,ATRN,ATRNL1,BMPER,CELF2,CTNNA2,DAB2IP,DNM3,DPP4,FAP,HECW2,HNRNPA2B1,IGF1R,LRP4,NFIB,PAX2,PAX5,PC,PDPK1,PLEKHG2,PLEKHG3,PTK2B,R3HDM1,R3HDM2,RAPGEF6,RASA1,SERINC3,SMOC1,SPOCK3,STIM1,THBS1,TLL1,TLL2,TNRC6C,TRIM67,XKR6,YWHAE	42
Cellular Function and Maintenance	Endocytosis	1.59e-05	ADORA1,APLP1,APP,ATP6V0D1,DNM1,DNM2,DNM3,GPC3,IGF1R,PTK2,RAB5A,RAB5B,RAB5C,SLC6A4,SMPD1,STIM1,TGFBR1,THBS1	18
Developmental Disorder, Ophthalmic Disease, Organismal Injury and Abnormalities	Microphthalmia-anophthalmia-coloboma spectrum	1.71e-05	ARHGAP35,BMP4,LHX2,PAX2,PDPK1,RERE,SMOC1,THBS1	8
Cell Death and Survival	Apoptosis	1.74e-05	ABCG1,ACSL4,ACVR1B,ACVR1C,ADORA1,ADORA2B,APP,ARHGAP35,ATN1,ATP6V0D2,BMP1,BMP2,BMP4,CACFD1,CACNA1A,CELF1,CLCN2,COMP,CTNNA1,CTSD,CTSE,DAB2IP,DAG1,DNM1,DNM2,DPP4,ELAVL1,ELAVL4,FAP,GALNT3,GPC3,HNRNPA1,IGF1R,INSR,LAMA1,LAMA2,LHX2,MPRIP,NFIB,NFIC,PAX2,PAX5,PAX8,PDPK1,PTK2,PTK2B,RAPGEF2,RASA1,SERINC3,SMPD1,SPOCK1,STIM1,SYNGAP1,TGFBR1,THBS1,TNRC6A,YWHAE	57
Organismal Development	Size of head	1.94e-05	APP,ARHGAP5,BMP4,DSCAM,IGF1R,NFIB,PAX2,SLC6A4,SMPD1,SYNGAP1,YWHAE	11
Cell Morphology, Cellular Assembly and Organization	Size of secretory granules	1.95e-05	RAB5A,RAB5B,RAB5C	3
Cancer, Organismal Injury and Abnormalities, Respiratory Disease	Lung tumor	1.97e-05	ABHD17A,ACVR1B,ADORA1,ADORA2B,APLP2,ARHGAP35,ARHGAP5,ATRNL1,BMP2,CACNA1A,CACNA1E,CFAP61,COMP,CTNNA2,CTNNA3,CTSD,DPP4,DSCAM,DSCAML1,FAP,GPC5,GPC6,HNRNPA1,IGF1R,INSR,LAMA2,NAPSA,PAX5,PDPK1,PGC,PTK2,PTK2B,RAPGEF6,RASA1,SERINC2,SLC6A4,SMPD1,STIM1,SYNGAP1,TGFBR1,THBS1,TNRC6B,TRIOBP,YWHAE	44
Embryonic Development, Nervous System Development and Function, Organ Development, Organismal Development, Tissue Development	Formation of forebrain	1.99e-05	APLP1,APLP2,APP,ARHGAP35,BMP2,BMP4,LHX2,NFIA,NFIB,PAX5,PDPK1,RYK	12
Nervous System Development and Function, Neurological Disease, Organ Morphology, Organismal Development, Organismal Injury and Abnormalities	Abnormal morphology of forebrain	2.01e-05	APP,ARHGAP35,ARHGAP5,CLCN2,LHX2,NFIA,NFIB,NFIX,PAX2,PDPK1,RASA1	11
Cancer, Organismal Injury and Abnormalities, Respiratory Disease	Lung cancer	2.01e-05	ABHD17A,ACVR1B,ADORA1,ADORA2B,APLP2,ARHGAP35,ARHGAP5,ATRNL1,BMP2,CACNA1A,CACNA1E,CFAP61,COMP,CTNNA2,CTNNA3,CTSD,DPP4,DSCAM,DSCAML1,FAP,GPC5,GPC6,HNRNPA1,IGF1R,INSR,LAMA2,NAPSA,PAX5,PGC,PTK2,PTK2B,RAPGEF6,RASA1,SERINC2,SLC6A4,SMPD1,STIM1,SYNGAP1,TGFBR1,THBS1,TNRC6B,TRIOBP,YWHAE	43
Cancer, Organismal Injury and Abnormalities, Reproductive System Disease	Malignant neoplasm of male genital organ	2.11e-05	ABHD17A,ACSL3,ACSL4,ACVR1B,ADORA2B,ARHGAP35,ARHGAP5,ARPP21,ATRNL1,BMP2,CACNA1A,CACNA1B,CACNA1E,CACNA2D4,CLCN1,CTNNA1,CTNNA2,CTNNA3,CTSD,CTSE,DAB2IP,DPP10,DPP6,DSCAM,DSCAML1,ELAVL1,FAP,GALNT3,GK,GK2,GPC1,GPC5,GPC6,HECW1,HECW2,IGF1R,INSR,LAMA1,MPRIP,MYT1L,PAX8,PC,PDPK1,PGA5 (includes others),PLEKHG1,PLEKHG3,PTK2,PTK2B,R3HDM1,RAPGEF2,RAPGEF6,RASAL2,RFX2,SENP7,SLC2A6,SLC6A4,SPOCK2,SPOCK3,STIM1,THBS3,…	69
Cancer, Organismal Injury and Abnormalities, Reproductive System Disease	Uterine endometrioid carcinoma	2.13e-05	ACSL3,ACSL4,ACVR1B,APP,AQP12A/AQP12B,ARHGAP35,ATRN,BMPER,CACNA1A,CACNA1E,CFAP61,CLCN1,CTNNA1,CTNNA2,CTNNA3,DPP10,DPP4,DSCAM,ELAVL3,FAP,GK2,HECW1,HECW2,INSRR,LAMA2,LHX9,MPRIP,NAPSA,NFIX,PLEKHG1,PLEKHG2,R3HDM2,RAPGEF2,RASA1,RASAL2,RBFOX2,RBFOX3,SENP7,SMPD1,SPOCK1,SPOCK3,STIM2,TBCK,THBS1,TLL2,TNRC6B,TNRC6C,TRIM67,TRIM9,UNC80,WASHC4,XKR4	52
Cancer, Organismal Injury and Abnormalities	Lymphoid Cancer and Tumors	2.14e-05	ABCG1,ADORA1,APP,ARPP21,ATN1,ATP6V0D2,ATRN,ATRNL1,BMPER,CELF2,CTNNA2,DAB2IP,DNM3,DPP4,FAP,HECW2,HNRNPA2B1,IGF1R,INSR,LRP4,NFIB,PAX2,PAX5,PC,PDPK1,PLEKHG2,PLEKHG3,PTK2B,R3HDM1,R3HDM2,RAPGEF6,RASA1,SERINC3,SMOC1,SPOCK3,STIM1,THBS1,TLL1,TLL2,TNRC6C,TRIM67,XKR6,YWHAE	43
Cancer, Organismal Injury and Abnormalities	Development of melanoma	2.21e-05	NFIA,PDPK1,RAPGEF2,RBFOX2,TNRC6A,TNRC6B	6
Organismal Injury and Abnormalities	Hot flashes	2.24e-05	CACNA1A,CACNA1B,CACNA2D3,CACNA2D4,SLC6A4	5
Cell Death and Survival	Cell death of tumor cell lines	2.26e-05	ACVR1B,ACVR1C,ADORA1,ADORA2B,APP,ATN1,BMP2,BMP4,CACNA1A,CELF1,CTNNA2,CTSD,DNM1,DNM2,DPP4,ELAVL1,FAP,GPC1,GPC3,HNRNPA1,IGF1R,INSR,NFIB,NFIX,PAX2,PAX5,PDPK1,PTK2,PTK2B,RAPGEF2,RASA1,SMPD1,SPOCK1,STIM1,STIM2,TGFBR1,THBS1,TRMT6,YWHAE	39
Cellular Development, Cellular Growth and Proliferation, Nervous System Development and Function, Tissue Development	Proliferation of neuronal cells	2.47e-05	APP,ARHGAP5,BMP2,BMP4,CTNNA1,DAB2IP,ELAVL4,IGF1R,LAMA1,LAMA2,MPRIP,NFIA,NFIX,PAX2,PTK2B,RASA1,SPOCK2,SYNGAP1,THBS1	19
Nervous System Development and Function, Tissue Morphology	Quantity of neurons	2.51e-05	ACVR1C,APLP1,APLP2,APP,ATN1,BMP2,BMP4,CACNA1A,CTSD,DNM1,DNM3,DSCAM,IGF1R,LRP4,PTK2,RERE	16
Neurological Disease, Psychological Disorders	Restless legs syndrome	2.53e-05	CACNA1A,CACNA2D3,CACNA2D4,RBFOX1,SLC6A4	5
Developmental Disorder	Hypoplasia	2.71e-05	ARHGAP35,BMP4,CTSD,ELAVL1,GPC3,IGF1R,LAMA1,LAMA2,LHX2,LRP4,NFIA,NFIB,PAX2,PAX8,PTK2,RERE,STIM1,THBS1	18
Cancer, Organismal Injury and Abnormalities	Head and neck carcinoma	2.72e-05	ABCG1,ACSL3,ACVR1B,ADORA1,APLP2,AQP12A/AQP12B,ARHGAP35,ARPP21,ATN1,ATRN,ATRNL1,BMP2,BMP4,CACNA1A,CACNA1B,CLCN1,COMP,CTNNA2,CTNNA3,DSCAML1,GALNT6,GK,GPC3,GPC4,GPC6,INSR,LAMA2,MPRIP,MYT1L,NAPSA,NFIX,PAX8,PLEKHG3,PTK2,RBFOX3,RFX1,SERINC2,SLC2A6,SMPD1,TBCK,TGFBR1,THBS1,THBS4,TLL1,TNRC6A,TNRC6B,TRIOBP	47
Cancer, Organismal Injury and Abnormalities, Reproductive System Disease	Endometrioid endometrial adenocarcinoma	2.82e-05	ACSL3,ACSL4,APP,AQP12A/AQP12B,ARHGAP35,ATRN,BMPER,CACNA1A,CACNA1E,CFAP61,CLCN1,CTNNA1,CTNNA2,CTNNA3,DPP10,DPP4,DSCAM,ELAVL3,FAP,GK2,HECW1,HECW2,INSRR,LAMA2,LHX9,MPRIP,NAPSA,NFIX,PLEKHG1,PLEKHG2,R3HDM2,RAPGEF2,RASA1,RASAL2,RBFOX2,RBFOX3,SENP7,SMPD1,SPOCK1,SPOCK3,STIM2,TBCK,THBS1,TLL2,TNRC6B,TNRC6C,TRIM67,TRIM9,UNC80,WASHC4,XKR4	51
Cancer, Organismal Injury and Abnormalities, Reproductive System Disease	Prostatic adenocarcinoma	2.88e-05	ABHD17A,ACSL3,ACSL4,ACVR1B,ARHGAP35,ARHGAP5,ATRNL1,BMP2,CACNA1A,CACNA1B,CACNA1E,CACNA2D4,CLCN1,CTNNA1,CTNNA2,CTNNA3,CTSD,DAB2IP,DPP10,DPP6,DSCAM,DSCAML1,ELAVL1,GALNT3,GK,GK2,GPC5,GPC6,HECW1,HECW2,LAMA1,MPRIP,MYT1L,PAX8,PC,PDPK1,PGA5 (includes others),PLEKHG3,PTK2,PTK2B,R3HDM1,RAPGEF2,RAPGEF6,RASAL2,RFX2,SENP7,SLC2A6,SLC6A4,SPOCK3,THBS3,THBS4,TLL1,TNRC6A,TNRC6B,TNRC6C,TRIM9,TRIOBP,UNC80,XKR7	59
Cancer, Organismal Injury and Abnormalities, Respiratory Disease	Respiratory system tumor	2.95e-05	ABHD17A,ACSL3,ACVR1B,ADORA1,ADORA2B,APLP2,ARHGAP35,ARHGAP5,ARPP21,ATRNL1,BMP2,CACNA1A,CACNA1B,CACNA1E,CFAP61,COMP,CTNNA2,CTNNA3,CTSD,DPP4,DSCAM,DSCAML1,FAP,GPC5,GPC6,HNRNPA1,IGF1R,INSR,LAMA2,MYT1L,NAPSA,PAX5,PDPK1,PGC,PLEKHG1,PTK2,PTK2B,RAPGEF6,RASA1,SERINC2,SERINC3,SLC6A4,SMPD1,STIM1,SYNGAP1,TGFBR1,THBS1,TLL1,TNRC6A,TNRC6B,TRIOBP,YWHAE	52
Cell Morphology, Organ Morphology, Skeletal and Muscular System Development and Function, Tissue Morphology	Morphology of smooth muscle cells	3.04e-05	APP,LAMA2,MPRIP,REN	4
Cell Morphology	Morphology of prostate cell lines	3.1e-05	GALNT3,GALNT6,IGF1R	3
Dermatological Diseases and Conditions, Organismal Injury and Abnormalities, Renal and Urological Disease	Uremic pruritus	3.1e-05	CACNA1A,CACNA2D3,CACNA2D4	3
Organismal Development	Size of body	3.17e-05	APLP1,APLP2,APP,ARHGAP35,ARHGAP5,ATN1,ATRN,BMP4,BMPER,CACNA1A,CTSD,DPP4,GPC3,IGF1R,INSR,LAMA2,NFIA,NFIC,NFIX,REN,RFX3,SLC2A8,SMPD1,STIM1,SYNGAP1	25
Connective Tissue Development and Function, Skeletal and Muscular System Development and Function, Tissue Development	Ossification of endochondral bone	3.18e-05	BMP4,GALNT3,GPC3,NFIX,PAX8	5
Embryonic Development, Organ Development, Organismal Development, Renal and Urological System Development and Function, Tissue Development	Development of metanephric bud	3.23e-05	BMP2,BMP4,BMPER,GPC3,LRP4,PAX2,PAX8	7
Cancer, Organismal Injury and Abnormalities, Tumor Morphology	Invasion of tumor	3.38e-05	BMP2,DNM2,DPP4,FAP,GPC1,HNRNPA1,IGF1R,PTK2,RECK,TGFBR1,THBS1	11
Nervous System Development and Function, Organ Morphology, Organismal Development	Morphology of hippocampus	3.5e-05	APP,CTNNA2,LHX2,NFIA,NFIB,NFIX,SLC2A8,YWHAE	8
Cancer, Hematological Disease, Organismal Injury and Abnormalities	Bone marrow neoplasm	3.64e-05	ABHD17A,ACSL4,ADORA1,ARHGAP35,ATN1,BEST1,BMP1,BMP2,CACNA1A,CACNA1E,CLCN2,CLCNKA,DNM2,DPP4,DSCAM,ELAVL1,ELAVL2,ELAVL4,GPC4,HECW1,IGF1R,INSR,LAMA1,LHX9,NFIX,PAX2,PDPK1,PGA5 (includes others),RASAL2,SERINC2,SMPD1,TGFBR1,TLL1,XKR4,YWHAE	35
Neurological Disease, Organismal Injury and Abnormalities	Primary tonic-clonic seizure	3.66e-05	CACNA1A,CACNA1B,CACNA2D3,CACNA2D4	4
Neurological Disease	Radiculopathy	3.66e-05	ADORA1,CACNA1A,CACNA2D3,CACNA2D4	4
Cell Morphology	Size of cells	3.83e-05	APP,ARHGAP35,ARHGAP5,CACNA2D3,DAB2IP,DAG1,DNM2,ELAVL1,IGF1R,INSR,LAMA2,MPRIP,PDPK1,PTK2,RAB5A,RAB5B,RAB5C,RASA1	18
Cardiovascular System Development and Function, Tissue Morphology	Morphology of artery	4.11e-05	BMP1,BMP2,BMP4,PAX8,PTK2,RASA1,REN,SLC6A4,TLL1	9
Cancer, Hematological Disease, Organismal Injury and Abnormalities	Myeloid neoplasm	4.26e-05	ABHD17A,ACSL4,ADORA1,ARHGAP35,ATN1,BEST1,BMP1,BMP2,CACNA1A,CACNA1E,CLCN2,CLCNKA,DNM2,DPP4,DSCAM,ELAVL1,ELAVL2,ELAVL4,GPC4,HECW1,IGF1R,INSR,LAMA1,LHX9,NFIX,PAX2,PDPK1,PGA5 (includes others),RASAL2,SERINC2,SMPD1,TGFBR1,TLL1,XKR4,YWHAE	35
Cellular Development, Embryonic Development, Organismal Development, Tissue Development	Differentiation of mesenchymal cells	4.33e-05	BMP2,BMP4,LAMA2,PAX2,PTK2B,TGFBR1,THBS1	7
Cancer, Organismal Injury and Abnormalities, Respiratory Disease	Lung carcinoma	4.36e-05	ABHD17A,ACVR1B,ADORA1,ADORA2B,APLP2,ARHGAP35,ARHGAP5,ATRNL1,CACNA1A,CACNA1E,CFAP61,COMP,CTNNA2,CTNNA3,CTSD,DPP4,DSCAM,DSCAML1,GPC5,GPC6,HNRNPA1,IGF1R,INSR,LAMA2,NAPSA,PAX5,PGC,PTK2,RAPGEF6,RASA1,SERINC2,SMPD1,STIM1,SYNGAP1,TGFBR1,THBS1,TNRC6B,TRIOBP,YWHAE	39
Embryonic Development, Organ Development, Organismal Development, Renal and Urological System Development and Function, Tissue Development	Morphogenesis of metanephric bud	4.49e-05	BMP2,BMP4,GPC3,LRP4,PAX2,PAX8	6
Neurological Disease, Psychological Disorders	Amnesia	4.62e-05	ADORA1,APP,INSR	3
Post-Translational Modification	Depalmitoylation of protein	4.62e-05	ABHD17A,ABHD17B,ABHD17C	3
Metabolic Disease, Organismal Injury and Abnormalities, Renal and Urological Disease	Ketoaciduria	4.62e-05	INSR,INSRR,SLC25A19	3
Nervous System Development and Function, Tissue Morphology	Quantity of Cajal-Retzius neurons	4.62e-05	APLP1,APLP2,APP	3
Cancer, Organismal Injury and Abnormalities, Reproductive System Disease	Breast or ovarian cancer	4.74e-05	ABHD17C,ACVR1B,ADORA1,APP,ARHGAP35,ARPP21,ATN1,ATRN,BEST2,BMP1,BMP4,CACNA1A,CACNA1B,CACNA1E,CACNA2D3,CACNA2D4,CTNNA2,CTSD,DNM3,DPP4,DPP6,DSCAM,ELAVL1,ELAVL2,ELAVL3,FAP,GALNT6,GDE1,GPC3,HECW1,HNRNPA1,HNRNPA2B1,IGF1R,INSR,LAMA1,LAMA2,LRP4,MYT1L,PAX2,PAX8,PC,PLEKHG1,PTK2,RAB5C,RAPGEF2,RASAL2,RBFOX1,RBFOX3,RECK,REN,RERE,RFX3,SENP7,SERINC3,SLC6A4,SMOC1,SYNGAP1,TGFBR1,THBS1,THBS3,THBS4,TLL1,TM2D2,TNRC6…	69
Developmental Disorder, Embryonic Development, Tissue Morphology	Abnormal morphology of yolk sac	4.85e-05	BMP4,ELAVL1,PTK2,RAPGEF2,RASA1,SLC25A19,TGFBR1	7
Cancer, Gastrointestinal Disease, Organismal Injury and Abnormalities	Oral tumor	5.17e-05	ACSL4,APLP2,ARHGAP5,ATN1,ATRNL1,BMP4,BTBD7,CACNA1A,CACNA1E,CELF2,DPP4,DSCAM,ELAVL2,GK,GK2,GPC3,GPC6,HNRNPA1,INSRR,LAMA1,LRP4,MPRIP,NFIX,PTK2,RASAL2,REN,SERINC2,THBS4,TNRC6A,TNRC6B	30
Cell-To-Cell Signaling and Interaction, Nervous System Development and Function	Neurotransmission	5.22e-05	ADORA1,APP,CACNA1A,CACNA1B,CACNA1E,CACNA2D3,DNM1,DPP6,LRP4,PAX8,PTK2,PTK2B,SLC6A4,STIM2,SYNGAP1	15
Immunological Disease	Systemic autoimmune syndrome	5.22e-05	ABCG1,APLP2,BMP1,BMP4,CELF2,COMP,CTNNA3,DNM1,DPP4,GALNT6,GPC4,HNRNPA1,HNRNPA3,INSR,MBD2,PTK2B,R3HDM2,RAB5A,RAB5B,RECK,REN,RERE,RFX3,SERINC2,SERINC3,SLC6A4,SPOCK1,THBS1,TNRC6B,XKR6	30
Cellular Assembly and Organization	Quantity of filaments	5.32e-05	APP,ARHGAP35,DNM2,IGF1R,INSR,MPRIP,PDPK1,PTK2	8
Tissue Development	Development of epithelial tissue	5.35e-05	APP,BMP2,BMP4,BMPER,CLCN2,COMP,DAG1,GPC1,LAMA1,LHX2,PAX2,PDPK1,PTK2,PTK2B,SMOC2,TGFBR1,THBS1,THBS4	18
Cancer, Organismal Injury and Abnormalities, Reproductive System Disease	Prostate cancer	5.36e-05	ABHD17A,ACSL3,ACSL4,ACVR1B,ARHGAP35,ARHGAP5,ARPP21,ATRNL1,BMP2,CACNA1A,CACNA1B,CACNA1E,CACNA2D4,CLCN1,CTNNA1,CTNNA2,CTNNA3,CTSD,CTSE,DAB2IP,DPP10,DPP6,DSCAM,DSCAML1,ELAVL1,GALNT3,GK,GK2,GPC1,GPC5,GPC6,HECW1,HECW2,IGF1R,INSR,LAMA1,MPRIP,MYT1L,PAX8,PC,PDPK1,PGA5 (includes others),PLEKHG1,PLEKHG3,PTK2,PTK2B,R3HDM1,RAPGEF2,RAPGEF6,RASAL2,RFX2,SENP7,SLC2A6,SLC6A4,SPOCK2,SPOCK3,STIM1,THBS3,THBS4,TLL1,T…	67
Cell Death and Survival	Apoptosis of tumor cell lines	5.52e-05	ACVR1B,ACVR1C,ADORA1,ADORA2B,APP,ATN1,BMP2,BMP4,CELF1,CTSD,DNM1,DNM2,DPP4,ELAVL1,FAP,HNRNPA1,IGF1R,INSR,NFIB,PAX2,PAX5,PDPK1,PTK2,PTK2B,RAPGEF2,RASA1,SMPD1,SPOCK1,STIM1,TGFBR1,THBS1,YWHAE	32
Cardiovascular System Development and Function, Organismal Development	Angiogenesis	5.64e-05	ADORA2B,APP,BMP2,BMP4,BMPER,COMP,DAB2IP,DNM2,ELAVL1,GPC1,GPC3,IGF1R,INSR,LAMA1,LAMA2,PDPK1,PTK2,PTK2B,RAPGEF2,RASA1,RECK,SMOC2,SMPD1,STIM1,TGFBR1,THBS1,THBS4	27
Cancer, Hematological Disease, Organismal Injury and Abnormalities	Malignant myeloid neoplasm	5.65e-05	ABHD17A,ACSL4,ADORA1,ARHGAP35,ATN1,BEST1,CACNA1A,CACNA1E,CLCN2,CLCNKA,DNM2,DPP4,DSCAM,ELAVL1,ELAVL2,ELAVL4,GPC4,HECW1,IGF1R,INSR,LAMA1,LHX9,NFIX,PAX2,PDPK1,PGA5 (includes others),RASAL2,SERINC2,SMPD1,TGFBR1,TLL1,XKR4,YWHAE	33
Cell Death and Survival	Cell death	5.89e-05	ABCG1,ACSL4,ACVR1B,ACVR1C,ADORA1,ADORA2B,APP,ARHGAP35,ATN1,ATP6V0D2,BMP1,BMP2,BMP4,CACFD1,CACNA1A,CELF1,CLCN2,COMP,CTNNA1,CTNNA2,CTSD,CTSE,DAB2IP,DAG1,DNM1,DNM2,DPP4,ELAVL1,ELAVL4,FAP,GALNT3,GPC1,GPC3,HNRNPA1,IGF1R,INSR,LAMA1,LAMA2,LHX2,MPRIP,NFIB,NFIC,NFIX,PAX2,PAX5,PAX8,PDPK1,PTK2,PTK2B,RAB5A,RAPGEF2,RASA1,RECK,REN,SERINC3,SLC25A19,SMPD1,SPOCK1,STIM1,STIM2,SYNGAP1,TGFBR1,THBS1,THBS4,TNRC6A,TRMT…	67
Developmental Disorder, Ophthalmic Disease, Organismal Injury and Abnormalities	Anophthalmia or microphthalmia	6.05e-05	ARHGAP35,BMP4,LHX2,PDPK1,RERE,SMOC1,THBS1	7
Auditory Disease, Auditory and Vestibular System Development and Function, Connective Tissue Development and Function, Connective Tissue Disorders, Organ Morphology, Organismal Development, Organismal Injury and Abnormalities, Skeletal and Muscular Disorders, Skeletal and Muscular System Development and Function, Tissue Development	Abnormal morphology of semicircular canal	6.06e-05	BMP4,IGF1R,NFIX,PAX2	4
Cancer, Organismal Injury and Abnormalities, Reproductive System Disease	Prostatic carcinoma	6.15e-05	ABHD17A,ACSL3,ACSL4,ACVR1B,ARHGAP35,ARHGAP5,ATRNL1,BMP2,CACNA1A,CACNA1B,CACNA1E,CACNA2D4,CLCN1,CTNNA1,CTNNA2,CTNNA3,CTSD,DAB2IP,DPP10,DPP6,DSCAM,DSCAML1,ELAVL1,GALNT3,GK,GK2,GPC5,GPC6,HECW1,HECW2,LAMA1,MPRIP,MYT1L,PAX8,PC,PDPK1,PGA5 (includes others),PLEKHG3,PTK2,PTK2B,R3HDM1,RAPGEF2,RAPGEF6,RASAL2,RFX2,SENP7,SLC2A6,SLC6A4,SPOCK3,STIM1,THBS3,THBS4,TLL1,TNRC6A,TNRC6B,TNRC6C,TRIM9,TRIOBP,UNC80,XKR7	60
Cancer, Hematological Disease, Immunological Disease, Organismal Injury and Abnormalities	Neoplasia of leukocytes	6.37e-05	ABCG1,ADORA1,APP,ARPP21,ATN1,ATP6V0D2,ATRN,ATRNL1,BMPER,CELF2,CTNNA2,DNM3,DPP4,FAP,HECW2,HNRNPA2B1,INSR,LRP4,NFIB,PAX2,PAX5,PC,PDPK1,PLEKHG2,PLEKHG3,PTK2B,R3HDM1,R3HDM2,RAPGEF6,RASA1,SERINC3,SMOC1,SPOCK3,STIM1,THBS1,TLL1,TLL2,TNRC6C,TRIM67,XKR6,YWHAE	41
Embryonic Development, Nervous System Development and Function, Organ Development, Organismal Development, Tissue Development	Regionalization of telencephalon	6.56e-05	BMP2,BMP4,LHX2	3
Cancer, Cell-To-Cell Signaling and Interaction, Organismal Injury and Abnormalities	Activation of breast cancer stem cells	6.92e-05	PTK2,PTK2B	2
Cell Death and Survival	Apoptosis of stromal fibroblast cells	6.92e-05	BMP2,BMP4	2
Auditory Disease, Endocrine System Disorders, Hereditary Disorder, Metabolic Disease, Neurological Disease, Organismal Injury and Abnormalities, Renal and Urological Disease	Bartter syndrome type 4B	6.92e-05	CLCNKA,CLCNKB	2
Cell-To-Cell Signaling and Interaction, Cellular Assembly and Organization	Compaction of colorectal cancer cell lines	6.92e-05	CTNNA1,CTNNA3	2
Cardiovascular System Development and Function, Organ Development, Organ Morphology	Contractility of atrium	6.92e-05	ADORA1,CACNA1B	2
Cell Morphology, Cellular Assembly and Organization, Cellular Function and Maintenance, Nervous System Development and Function	Extension of parallel fiber	6.92e-05	NFIA,NFIX	2
Neurological Disease, Psychological Disorders	Idiopathic autism spectrum disorder	6.92e-05	APP,SLC6A4	2
Organ Morphology, Organismal Development, Organismal Injury and Abnormalities, Reproductive System Development and Function, Reproductive System Disease	Lack of uterine horn	6.92e-05	PAX2,PAX8	2
Cellular Movement	Migration of breast cancer stem cells	6.92e-05	PTK2,PTK2B	2
Developmental Disorder, Hereditary Disorder, Metabolic Disease, Organismal Injury and Abnormalities	Niemann-Pick disease type B	6.92e-05	APP,SMPD1	2
Embryonic Development, Tissue Development	Production of embryonic tissue	6.92e-05	BMP2,PAX2	2
Cellular Development, Cellular Growth and Proliferation, Connective Tissue Development and Function, Tissue Development	Proliferation of stromal fibroblast cells	6.92e-05	BMP2,BMP4	2
Cell-To-Cell Signaling and Interaction, Cellular Assembly and Organization, Nervous System Development and Function, Tissue Morphology	Quantity of neuromuscular synapse	6.92e-05	APLP2,APP	2
Cell Cycle	Quiescence of stem cell lines	6.92e-05	BMP4,NFIX	2
Cancer, Cell Death and Survival, Cellular Development, Cellular Function and Maintenance, Organismal Injury and Abnormalities	Self-renewal of breast cancer stem cells	6.92e-05	PTK2,PTK2B	2
Cell-To-Cell Signaling and Interaction	Signaling of vascular smooth muscle cells	6.92e-05	IGF1R,THBS1	2
Developmental Disorder, Endocrine System Disorders, Hereditary Disorder, Organismal Injury and Abnormalities, Reproductive System Disease, Skeletal and Muscular Disorders	Simpson-Golabi-Behmel syndrome type 1	6.92e-05	GPC3,GPC4	2
Developmental Disorder, Organismal Injury and Abnormalities, Reproductive System Disease	Sex reversal	7.07e-05	IGF1R,INSR,INSRR,LHX9	4
Cell-To-Cell Signaling and Interaction, Nervous System Development and Function	Synaptic transmission	7.07e-05	ADORA1,APP,CACNA1A,CACNA1B,CACNA1E,CACNA2D3,DPP6,LRP4,PTK2,PTK2B,SLC6A4,STIM2,SYNGAP1	13
Cardiovascular System Development and Function	Morphology of cardiovascular system	7.21e-05	ADORA1,APP,BMP1,BMP2,BMP4,BMPER,CTNNA3,CTSD,DAG1,GPC3,INSR,LHX2,PAX8,PDPK1,PTK2,RASA1,RECK,REN,SLC6A4,THBS1,THBS4,TLL1,YWHAE	23
Nervous System Development and Function, Neurological Disease, Organ Morphology, Organismal Development, Organismal Injury and Abnormalities	Abnormal morphology of cerebral ventricles	7.47e-05	ARHGAP35,ARHGAP5,NFIA,NFIB,NFIX,SLC25A19,SMPD1	7
Cellular Development, Cellular Growth and Proliferation, Nervous System Development and Function, Tissue Development	Outgrowth of axons	7.47e-05	APP,ELAVL4,IGF1R,NFIA,NFIX,PAX2,RASA1	7
Cellular Movement	Invasion of cells	7.94e-05	ACSL4,APP,BMP2,BMP4,BTBD7,CTSD,DNM2,DPP4,FAP,GPC1,HNRNPA2B1,IGF1R,LAMA1,MBD2,PAX2,PAX5,PDPK1,PTK2,PTK2B,RAB5A,RASA1,RBFOX2,RECK,SMPD1,TGFBR1,THBS1	26
Cancer, Neurological Disease, Organismal Injury and Abnormalities	Central nervous system solid tumor	7.95e-05	ADORA1,AQP12A/AQP12B,ARHGAP35,ARHGAP5,ATN1,BEST1,CACNA1A,CACNA1B,DNM2,DPP10,DPP4,HNRNPA1,HNRNPA2B1,IGF1R,INSR,MBD2,MPRIP,PDPK1,R3HDM2,RAPGEF2,RBFOX1,RECK,RFX1,SERINC2,SMPD1,SPOCK3,THBS1,TNRC6A,TNRC6B,TRIOBP,YWHAE	31
Cellular Development, Cellular Growth and Proliferation, Embryonic Development, Organ Development, Organismal Development, Skeletal and Muscular System Development and Function, Tissue Development	Formation of muscle cells	8.1e-05	BMP4,GPC1,IGF1R,LAMA1,LAMA2,PTK2,RECK,STIM1,TGFBR1	9
Organismal Development	Development of endocrine gland	8.22e-05	BMP4,IGF1R,INSR,PAX8,PDPK1,RFX3,TGFBR1,THBS1	8
Connective Tissue Development and Function, Skeletal and Muscular System Development and Function, Tissue Development	Size of bone	8.33e-05	APP,BMP2,BMP4,GALNT3,GPC6,INSR,LRP4,NFIX,PAX2,PAX5,PAX8,PTK2B	12
Cardiovascular System Development and Function	Morphology of vessel	8.51e-05	APP,BMP1,BMP2,BMP4,GPC3,PAX8,PTK2,RASA1,RECK,REN,SLC6A4,THBS1,TLL1	13
Cellular Development, Cellular Growth and Proliferation	Cell proliferation of tumor cell lines	8.68e-05	ACSL4,ACVR1C,ADORA2B,APP,BMP2,BMP4,CELF2,COMP,CTSD,DAB2IP,DPP4,ELAVL1,GALNT6,GPC1,GPC3,GPC5,HNRNPA1,HNRNPA2B1,IGF1R,INSR,MBD2,NFIB,PAX2,PAX5,PC,PDPK1,PTK2,PTK2B,RAPGEF2,RECK,RFX1,SLC2A8,SMOC2,SPOCK3,STIM1,TGFBR1,THBS1,TRIM67,TRMT6	39
Nervous System Development and Function, Neurological Disease, Organ Morphology, Organismal Development, Organismal Injury and Abnormalities	Abnormal morphology of hippocampus	8.71e-05	CTNNA2,LHX2,NFIA,NFIB,NFIX,SLC2A8,YWHAE	7
Cancer, Hematological Disease, Immunological Disease, Organismal Injury and Abnormalities	Acute myeloid leukemia	8.82e-05	ABHD17A,ACSL4,ADORA1,ARHGAP35,ATN1,BEST1,CACNA1A,CACNA1E,CLCN2,CLCNKA,DNM2,DPP4,DSCAM,ELAVL1,ELAVL2,ELAVL4,GPC4,IGF1R,INSR,LAMA1,LHX9,NFIX,PAX2,PDPK1,PGA5 (includes others),RASAL2,SMPD1,TLL1,XKR4,YWHAE	30
Cardiovascular Disease, Cardiovascular System Development and Function, Organismal Injury and Abnormalities, Tissue Morphology	Abnormal morphology of artery	8.94e-05	BMP1,BMP2,PAX8,PTK2,RASA1,REN,SLC6A4,TLL1	8
Neurological Disease	Chemotherapy-induced peripheral neuropathy	8.96e-05	CACNA1A,CACNA2D3,CACNA2D4	3
Organismal Injury and Abnormalities, Renal and Urological Disease	Renal lesion	9.08e-05	ACVR1B,ADORA1,ADORA2B,ARHGAP35,ARHGAP5,BEST2,BMP4,CLCN2,CLCNKB,CTNNA2,DAB2IP,DPP6,DSCAM,ELAVL4,FAP,GPC3,IGF1R,LAMA2,NFIA,PAX2,PAX8,R3HDM2,RAB5B,RBFOX2,REN,RFX3,SENP6,SERINC2,SLC6A4,THBS1,UNC80	31
Cancer, Hematological Disease, Organismal Injury and Abnormalities	Bone marrow cancer	9.08e-05	ABHD17A,ACSL4,ADORA1,ARHGAP35,ATN1,BEST1,CACNA1A,CACNA1E,CLCN2,CLCNKA,DNM2,DPP4,DSCAM,ELAVL1,ELAVL2,ELAVL4,GPC4,HECW1,IGF1R,INSR,LAMA1,LHX9,NFIX,PAX2,PDPK1,PGA5 (includes others),RASAL2,SERINC2,SMPD1,TGFBR1,TLL1,XKR4,YWHAE	33
Neurological Disease, Organismal Injury and Abnormalities	Seizure disorder	9.2e-05	APP,ATN1,CACNA1A,CACNA1B,CACNA2D3,CACNA2D4,CLCN2,CTSD,DNM1,ELAVL3,ELAVL4,HECW2,RBFOX1,RBFOX3,SLC6A4,SYNGAP1,TRIM9	17
Cardiovascular System Development and Function	Morphology of vasculature	9.34e-05	APP,BMP1,BMP2,BMP4,ELAVL1,GPC3,PAX8,PTK2,RASA1,RECK,REN,SLC6A4,THBS1,TLL1	14
Cellular Development, Cellular Growth and Proliferation, Organ Development, Skeletal and Muscular System Development and Function, Tissue Development	Proliferation of muscle cells	9.54e-05	BMP2,BMP4,DPP4,ELAVL1,IGF1R,INSR,LAMA1,NDUFV1,PDPK1,PTK2,RAB5A,SMPD1,STIM1,THBS1	14
Cellular Development	Commitment of cells	9.7e-05	BMP2,BMP4,ELAVL4,MYT1L,PAX2,PAX5,PDPK1,TGFBR1	8
Connective Tissue Development and Function, Connective Tissue Disorders, Organ Morphology, Organismal Development, Organismal Injury and Abnormalities, Skeletal and Muscular Disorders, Skeletal and Muscular System Development and Function, Tissue Development	Abnormal morphology of temporal bone	0.000103	BMP4,BMPER,IGF1R,NFIX,PAX2	5
Organismal Injury and Abnormalities	Backache	0.000108	ADORA1,ADORA2B,CACNA1A,CACNA2D3,CACNA2D4,SLC6A4	6
Connective Tissue Disorders, Immunological Disease, Inflammatory Disease, Inflammatory Response, Organismal Injury and Abnormalities, Skeletal and Muscular Disorders	Rheumatoid arthritis	0.000111	APLP2,BMP1,BMP4,CELF2,COMP,CTNNA3,DNM1,DPP4,GPC4,HNRNPA1,HNRNPA3,MBD2,PTK2B,R3HDM2,RECK,RFX3,SERINC2,SERINC3,SLC6A4,SPOCK1,THBS1,TNRC6B	22
Connective Tissue Disorders, Inflammatory Disease, Organismal Injury and Abnormalities, Skeletal and Muscular Disorders	Spondylitis	0.000111	CACNA1A,CACNA1B,CACNA2D3,CACNA2D4,COMP,PAX5,SLC6A4	7
Embryonic Development, Organ Development, Organismal Development, Renal and Urological System Development and Function, Tissue Development	Formation of kidney	0.000112	BMP2,BMP4,BMPER,GPC3,INSR,LRP4,PAX2,PAX5,PAX8,PDPK1,REN,TGFBR1	12
Cell-To-Cell Signaling and Interaction, Cellular Assembly and Organization, Embryonic Development, Organ Development, Organismal Development, Skeletal and Muscular System Development and Function, Tissue Development	Fusion of myoblasts	0.000112	DNM1,DNM2,LAMA1,LAMA2,STIM1	5
Cancer, Hematological Disease, Immunological Disease, Organismal Injury and Abnormalities	Acute leukemia	0.000113	ABHD17A,ACSL4,ADORA1,ARHGAP35,ATN1,BEST1,CACNA1A,CACNA1E,CLCN2,CLCNKA,DNM2,DPP4,DSCAM,ELAVL1,ELAVL2,ELAVL4,GPC4,IGF1R,INSR,LAMA1,LHX9,NFIX,PAX2,PAX5,PDPK1,PGA5 (includes others),RASA1,RASAL2,SMPD1,TLL1,XKR4,YWHAE	32
Hematological Disease, Immunological Disease	Lymphoproliferative disorder	0.000113	ABCG1,ADORA1,APP,ARPP21,ATN1,ATP6V0D2,ATRN,ATRNL1,BMPER,CELF2,CTNNA2,DNM2,DNM3,DPP4,FAP,HECW2,HNRNPA2B1,LRP4,NFIB,PAX2,PAX5,PC,PDPK1,PLEKHG2,PLEKHG3,PTK2B,R3HDM1,R3HDM2,RAPGEF6,RASA1,SERINC3,SMOC1,SPOCK3,STIM1,THBS1,TLL1,TLL2,TNRC6C,TRIM67,XKR6,YWHAE	41
Cancer, Hematological Disease, Immunological Disease, Organismal Injury and Abnormalities	Lymphoma	0.000114	ABCG1,ADORA1,APP,ARPP21,ATN1,ATP6V0D2,ATRN,ATRNL1,BMPER,CELF2,CTNNA2,DNM3,DPP4,FAP,HECW2,HNRNPA2B1,LRP4,NFIB,PAX2,PAX5,PC,PDPK1,PLEKHG3,PTK2B,R3HDM1,R3HDM2,RAPGEF6,RASA1,SERINC3,SMOC1,SPOCK3,STIM1,THBS1,TLL1,TLL2,TNRC6C,TRIM67,XKR6,YWHAE	39
Cancer, Hematological Disease, Organismal Injury and Abnormalities	Lymphocytic neoplasm	0.000115	ABCG1,ADORA1,APP,ARPP21,ATN1,ATP6V0D2,ATRN,ATRNL1,BMPER,CELF2,CTNNA2,DNM3,DPP4,FAP,HECW2,HNRNPA2B1,LRP4,NFIB,PAX2,PAX5,PC,PDPK1,PLEKHG2,PLEKHG3,PTK2B,R3HDM1,R3HDM2,RAPGEF6,RASA1,SERINC3,SMOC1,SPOCK3,STIM1,THBS1,TLL1,TLL2,TNRC6C,TRIM67,XKR6,YWHAE	40
Organ Morphology, Reproductive System Development and Function	Morphology of genital organ	0.000117	ABCG1,ACSL4,ATN1,BMP4,CLCN2,ELAVL1,GALNT3,GPC3,IGF1R,INSR,LAMA2,LHX9,PAX2,PAX8,RAPGEF6,SMPD1,THBS1	17
Cardiovascular Disease, Organismal Injury and Abnormalities	Fibrosis of heart	0.000119	ADORA1,CTNNA1,DAG1,ELAVL1,IGF1R,PTK2,REN,RERE,SLC6A4	9
Cellular Movement, Nervous System Development and Function	Migration of Purkinje cells	0.000119	CTNNA2,RBFOX2,RERE	3
Cell Cycle, Skeletal and Muscular System Development and Function	Mitosis of smooth muscle cells	0.000119	ADORA2B,BMP2,BMP4	3
Nervous System Development and Function, Skeletal and Muscular System Development and Function	Motor function	0.000123	ADORA1,APP,ATN1,CACNA1A,SLC6A4,SMPD1,YWHAE	7
Cell Death and Survival, Organismal Injury and Abnormalities	Apoptosis of endothelial cells	0.000123	APP,COMP,DAB2IP,PDPK1,PTK2,PTK2B,SMPD1,TGFBR1,THBS1	9
Cellular Development, Nervous System Development and Function	Differentiation of neuroglia	0.000127	BMP2,BMP4,DAG1,GPC1,NFIA,NFIB,NFIX,PAX2,PTK2	9
Neurological Disease, Organismal Injury and Abnormalities, Psychological Disorders	Disorder of basal ganglia	0.000135	ADORA1,ADORA2B,APLP1,APP,ARPP21,ATN1,CACNA1B,CACNA2D3,CTNNA3,ELAVL2,GALNT3,LHX2,LRP4,MYT1L,PTK2B,RAB5A,RBFOX1,RERE,SLC25A19,SLC6A4,SPOCK3,THBS3	22
Organismal Injury and Abnormalities	Fibrosis	0.000138	ADORA1,ADORA2B,BMP1,BMP2,COMP,CTNNA1,DAG1,ELAVL1,IGF1R,LHX2,PTK2,REN,RERE,SLC6A4,SMPD1,TGFBR1,THBS1,THBS4	18
Embryonic Development, Organismal Development, Tissue Development	Morphogenesis of embryonic tissue	0.000138	BMP2,BMP4,GPC3,INSR,LRP4,PAX2,PAX8,THBS1	8
Organismal Injury and Abnormalities, Reproductive System Development and Function, Reproductive System Disease	Abnormal morphology of reproductive system	0.000142	ABCG1,ACSL4,ATN1,BMP4,CLCN2,ELAVL1,GALNT3,GPC3,IGF1R,LAMA2,LHX9,PAX2,PAX8,RAPGEF2,RAPGEF6,SMPD1,TGFBR1	17
Cardiovascular System Development and Function, Tissue Morphology	Morphology of blood vessel	0.000145	APP,BMP1,BMP2,BMP4,GPC3,PAX8,PTK2,RASA1,RECK,REN,SLC6A4,TLL1	12
Organismal Injury and Abnormalities, Renal and Urological Disease	Hydronephrosis	0.000146	BMP4,GPC3,IGF1R,NFIA,REN,TGFBR1	6
Organ Morphology, Renal and Urological System Development and Function	Morphology of kidney	0.000148	ARHGAP35,BMP4,BMPER,GPC3,LRP4,NFIA,PAX2,PDPK1,REN,RERE,RFX3,THBS1	12
Neurological Disease	Ataxia	0.000151	APLP2,APP,ATCAY,ATN1,CACNA1A,CLCN2,CTSD,LAMA1,NFIX,SLC6A4,SMPD1	11
Auditory Disease, Auditory and Vestibular System Development and Function, Organ Morphology, Organismal Development, Organismal Injury and Abnormalities, Tissue Morphology	Abnormal morphology of sensory epithelium	0.000158	BMP4,IGF1R,PAX2,PAX8	4
Embryonic Development, Organismal Development	Growth of embryo	0.000161	ACVR1B,APP,ARHGAP5,BMP2,BMP4,CTNNA1,DAG1,ELAVL1,INSR,LAMA1,NFIC,PDPK1,RAPGEF2,RASA1,SLC25A19,STIM1	16
Cancer, Organismal Injury and Abnormalities, Respiratory Disease	Non-small cell lung cancer	0.000161	ABHD17A,ACVR1B,ADORA1,ADORA2B,APLP2,ARHGAP35,ARHGAP5,ATRNL1,CACNA1A,CACNA1E,CFAP61,COMP,CTNNA2,CTNNA3,CTSD,DPP4,DSCAM,DSCAML1,GPC5,GPC6,HNRNPA1,IGF1R,INSR,NAPSA,PAX5,PGC,PTK2,RAPGEF6,RASA1,SERINC2,STIM1,SYNGAP1,TGFBR1,THBS1,TNRC6B,TRIOBP	36
Cell Morphology, Cellular Assembly and Organization, Cellular Development, Cellular Function and Maintenance, Cellular Growth and Proliferation, Embryonic Development, Nervous System Development and Function, Organismal Development, Tissue Development	Branching of neurites	0.000166	APP,BMP2,CACNA1A,CTNNA2,DAB2IP,DSCAM,ELAVL4,RAPGEF2,RYK,STIM2,SYNGAP1,TRIM9	12
Cancer, Hematological Disease, Immunological Disease, Organismal Injury and Abnormalities	Mature B-cell neoplasm	0.000167	ABCG1,APP,ARPP21,ATN1,ATP6V0D2,ATRN,ATRNL1,BMPER,CTNNA2,DPP4,HECW2,LRP4,NFIB,PAX5,PC,PLEKHG2,PLEKHG3,PTK2B,R3HDM1,RAPGEF6,SERINC3,SMOC1,SPOCK3,STIM1,TLL2,TNRC6C,TRIM67,XKR6,YWHAE	29
Organismal Injury and Abnormalities, Skeletal and Muscular Disorders	Fibromyalgia	0.000168	CACNA1A,CACNA1B,CACNA2D3,CACNA2D4,SLC6A4	5
Cellular Function and Maintenance	Engulfment of cells	0.000176	ADORA1,ADORA2B,APP,ATP6V0D1,DNM1,DNM2,GPC3,PTK2,RAB5B,RAB5C,SLC6A4,SMPD1,STIM1,TGFBR1,THBS1	15
Organismal Development, Skeletal and Muscular Disorders, Skeletal and Muscular System Development and Function	Abnormal morphology of limb	0.000178	BMP4,BMPER,GALNT3,GPC3,GPC6,IGF1R,LRP4,PAX8,THBS1,THBS3	10
Connective Tissue Disorders, Organismal Injury and Abnormalities, Skeletal and Muscular Disorders	Bone deformity	0.000181	BMP2,GPC1,NFIX,PAX8,SLC6A4	5
Organ Morphology, Organismal Injury and Abnormalities, Reproductive System Development and Function, Reproductive System Disease	Abnormal morphology of internal genitalia	0.000182	ABCG1,ACSL4,ATN1,BMP4,CLCN2,ELAVL1,GALNT3,GPC3,LAMA2,LHX9,PAX2,PAX8,RAPGEF6	13
Developmental Disorder	Midline defect	0.000185	ARHGAP35,BMP4,BMPER,GPC3,GPC6,PAX2,RAPGEF2,RERE,RYK,SLC25A19,TLL1	11
Amino Acid Metabolism, Post-Translational Modification, Small Molecule Biochemistry	Phosphorylation of L-tyrosine	0.000186	APP,IGF1R,INSR,LRP4,PTK2,PTK2B,RASA1,THBS4	8
Cancer, Organismal Injury and Abnormalities, Reproductive System Disease	Breast carcinoma	0.00019	ABHD17C,ACVR1B,ADORA1,ARHGAP35,ARPP21,ATN1,ATRN,BMP4,CACNA1A,CACNA1B,CACNA1E,CTNNA2,CTSD,DPP4,DSCAM,ELAVL2,ELAVL3,FAP,GDE1,HECW1,INSR,LRP4,PAX2,PC,PLEKHG1,PTK2,RAB5C,RAPGEF2,RASAL2,RBFOX1,RBFOX3,RECK,RERE,RFX3,SERINC3,SMOC1,SYNGAP1,THBS1,THBS4,TLL1,TNRC6A,TRIM67,TRIM9,UNC80,XKR9	45
Neurological Disease, Psychological Disorders	Sleep Disorders	0.000193	ADORA1,ADORA2B,CACNA1A,CACNA1B,CACNA2D3,CACNA2D4,SLC6A4	7
Cell-To-Cell Signaling and Interaction	Adhesion of connective tissue cells	0.000193	APP,BMP2,BMP4,DNM1,DNM2,PTK2,PTK2B,RASA1	8
Nervous System Development and Function, Tissue Morphology	Density of neurites	0.000194	ACVR1C,APP,DAB2IP	3
Neurological Disease, Organismal Injury and Abnormalities, Psychological Disorders	Cerebral hemorrhage	0.000195	ADORA1,ADORA2B,APP,INSR,SLC6A4	5
Dermatological Diseases and Conditions, Organismal Injury and Abnormalities	Pruritus	0.000195	CACNA1A,CACNA1B,CACNA2D3,CACNA2D4,SLC6A4	5
Cell Morphology, Tissue Morphology	Abnormal morphology of basal lamina	0.000206	LAMA2,RECK	2
Skeletal and Muscular System Development and Function	Area of smooth muscle	0.000206	MPRIP,THBS1	2
Organismal Development, Reproductive System Development and Function	Development of ovotestis	0.000206	IGF1R,INSR	2
Cell-To-Cell Signaling and Interaction, Cellular Growth and Proliferation, Hematological System Development and Function, Hematopoiesis	Induction of red blood cells	0.000206	BMP2,BMP4	2
Connective Tissue Disorders, Developmental Disorder, Gastrointestinal Disease, Hereditary Disorder, Neurological Disease, Organismal Development, Organismal Injury and Abnormalities, Skeletal and Muscular Disorders	Infantile hypotonia with psychomotor retardation and characteristic facies	0.000206	TBCK,UNC80	2
Cellular Movement, Hematological System Development and Function, Humoral Immune Response, Immune Cell Trafficking	Influx of B lymphocytes	0.000206	STIM1,STIM2	2
Endocrine System Disorders, Organ Morphology, Organismal Injury and Abnormalities, Reproductive System Development and Function, Reproductive System Disease	Lack of efferent ductule of testis	0.000206	PAX2,PAX8	2
Cell-To-Cell Signaling and Interaction, Nervous System Development and Function, Skeletal and Muscular System Development and Function	Neurotransmission of neuromuscular junctions	0.000206	CACNA1A,LRP4	2
Developmental Disorder, Hereditary Disorder, Metabolic Disease, Organismal Injury and Abnormalities	Niemann-Pick disease type A	0.000206	APP,SMPD1	2
Cell Cycle	Quiescence of nervous tissue cell lines	0.000206	BMP4,NFIX	2
Cancer, Organismal Injury and Abnormalities	Tumorigenesis of breast cancer stem cells	0.000206	PTK2,PTK2B	2
Developmental Disorder, Tissue Morphology	Abnormal morphology of allantois	0.00021	BMP4,PDPK1,PTK2,RAPGEF2,RASA1	5
Cancer, Organismal Injury and Abnormalities	Malignant neoplasm of upper aerodigestive tract	0.000213	ACSL3,ADORA1,ARPP21,ATN1,ATRNL1,BMP2,BMP4,BTBD7,CACNA1B,CACNA1E,CTNNA2,CTNNA3,DSCAML1,GPC3,GPC6,HECW1,IGF1R,LAMA2,MYT1L,PAX5,PLEKHG1,PTK2,RASA1,RFX1,SERINC2,SERINC3,SLC6A4,SPOCK2,TGFBR1,THBS4,TLL1,TNRC6A,TRIOBP	33
Cellular Development, Cellular Growth and Proliferation, Organ Development, Skeletal and Muscular System Development and Function, Tissue Development	Proliferation of smooth muscle cells	0.000219	BMP2,BMP4,DPP4,ELAVL1,IGF1R,INSR,PDPK1,PTK2,RAB5A,STIM1,THBS1	11
Cell Signaling, Small Molecule Biochemistry	Synthesis of nitric oxide	0.000219	ADORA1,ADORA2B,APP,BMP2,DNM2,INSR,PDPK1,PTK2,PTK2B,SLC6A4,SMPD1	11
Nervous System Development and Function, Neurological Disease, Organ Morphology, Organismal Development, Organismal Injury and Abnormalities	Abnormal morphology of commissure	0.000224	APP,ARHGAP35,ARHGAP5,NFIA	4
Cell-To-Cell Signaling and Interaction, Cellular Assembly and Organization	Formation of intercellular junctions	0.000235	APP,ARHGAP35,CACNA1A,CTNNA1,DNM3,LRP4,NFIA,PTK2,PTK2B,SYNGAP1,THBS1	11
Cancer, Organismal Injury and Abnormalities	Upper aerodigestive tract carcinoma	0.000238	ACSL3,ADORA1,ARPP21,ATN1,ATRNL1,BMP2,BMP4,BTBD7,CACNA1B,CACNA1E,CTNNA2,CTNNA3,DSCAML1,GPC3,GPC6,HECW1,IGF1R,LAMA2,MYT1L,PAX5,PLEKHG1,PTK2,RASA1,RFX1,SERINC2,SERINC3,SPOCK2,TGFBR1,THBS4,TLL1,TNRC6A,TRIOBP	32
Cellular Function and Maintenance	Endocytosis by neurons	0.000241	ADORA1,APP,DNM1	3
Gastrointestinal Disease, Inflammatory Disease	Crohn disease	0.000247	ADORA1,ADORA2B,APP,DAG1,DPP6,IGF1R,R3HDM1,RAPGEF6,SERINC2,SLC6A4	10
Cancer, Organismal Injury and Abnormalities	Metastasis of colorectal cancer cell lines	0.000249	IGF1R,SMOC2,STIM1,THBS1	4
Cancer, Cell Death and Survival, Organismal Injury and Abnormalities, Tumor Morphology	Cell viability of cancer cells	0.000252	APP,BMP2,BMP4,GALNT3,IGF1R,PTK2	6
Molecular Transport	Transport of ion	0.000253	ADORA1,ATP6V0D2,BEST1,BEST2,BEST3,CACNA1A,CACNA1B,CACNA1E,CACNA2D3,CLCN1,CLCN2,CLCNKA,DPP6,STIM1,YWHAE	15
Organ Morphology, Reproductive System Development and Function	Morphology of testis	0.000256	ABCG1,ATN1,BMP4,CLCN2,GALNT3,IGF1R,INSR,LAMA2,LHX9,PAX2,PAX8,RAPGEF6,THBS1	13
Cancer, Hematological Disease, Immunological Disease, Organismal Injury and Abnormalities	B-cell neoplasm	0.000257	ABCG1,ADORA1,APP,ARPP21,ATN1,ATP6V0D2,ATRN,ATRNL1,BMPER,CTNNA2,DPP4,HECW2,LRP4,NFIB,PAX5,PC,PLEKHG2,PLEKHG3,PTK2B,R3HDM1,RAPGEF6,SERINC3,SMOC1,SPOCK3,STIM1,TLL2,TNRC6C,TRIM67,XKR6,YWHAE	30
Cardiovascular System Development and Function, Cellular Development, Cellular Function and Maintenance, Cellular Growth and Proliferation, Organismal Development, Tissue Development	Endothelial cell development	0.000266	APP,BMP2,BMP4,BMPER,COMP,GPC1,PDPK1,PTK2,PTK2B,SMOC2,TGFBR1,THBS1,THBS4	13
Cell Morphology, Cell-To-Cell Signaling and Interaction, Cellular Assembly and Organization	Morphology of intercellular junctions	0.00027	APLP2,APP,CACNA1A,DAG1,LAMA2,LRP4,PAX8	7
Cardiovascular Disease, Cardiovascular System Development and Function, Organismal Injury and Abnormalities	Abnormal morphology of vasculature	0.000275	BMP1,BMP2,ELAVL1,GPC3,PAX8,PTK2,RASA1,RECK,REN,SLC6A4,THBS1,TLL1	12
Organismal Injury and Abnormalities	Chronic pain	0.000279	CACNA1A,CACNA1B,CACNA2D3,CACNA2D4,SLC6A4	5
Cellular Assembly and Organization	Quantity of vesicles	0.000279	APP,CACNA1A,CACNA1B,DNM1,DNM3,LRP4	6
Cancer, Gastrointestinal Disease, Organismal Injury and Abnormalities	Rectal adenocarcinoma	0.00028	ABHD17A,ARPP21,CACNA1A,CACNA1B,CLCNKA,DPP10,HECW1,LHX2,MPRIP,NFIA,RAPGEF2,RBFOX1,RBFOX2,TNRC6B,TNRC6C,TRIOBP	16
Organ Morphology, Organismal Injury and Abnormalities, Renal and Urological Disease, Renal and Urological System Development and Function	Abnormal morphology of kidney	0.000281	ARHGAP35,BMP4,BMPER,GPC3,LRP4,NFIA,PAX2,REN,RERE,RFX3	10
Cancer, Dermatological Diseases and Conditions, Organismal Injury and Abnormalities	Skin carcinoma	0.000287	BEST1,CACNA1A,CACNA1E,CACNA2D4,CTNNA2,CTNNA3,DNM1,DPP10,DPP6,DSCAM,DSCAML1,FAP,GALNT6,GK2,GPC3,GPC5,HECW1,IGF1R,JAZF1,LAMA1,LHX2,PGC,RASA1,RBFOX1,SENP7,SPOCK3,TLL2,TRIOBP,UNC80,XKR4	30
Cardiovascular Disease, Organismal Injury and Abnormalities	Coronary disease	0.000293	ABCG1,ADORA1,ADORA2B,APP,CACNA1E,CTNNA3,DPP4,DPP6,INSR,RBFOX1,REN,SLC6A4,THBS1	13
Cell-mediated Immune Response, Cellular Development, Cellular Function and Maintenance, Cellular Growth and Proliferation, Embryonic Development, Hematological System Development and Function, Hematopoiesis, Lymphoid Tissue Structure and Development, Organ Development, Organismal Development, Tissue Development	Development of invariant natural killer T cells	0.000295	ABCG1,STIM1,STIM2	3
Cell-To-Cell Signaling and Interaction, Cellular Assembly and Organization	Quantity of actin stress fibers	0.000298	ARHGAP35,DNM2,INSR,MPRIP,PTK2	5
Nervous System Development and Function	Fasciculation of neurons	0.000306	ARHGAP35,BMP4,DSCAM,NFIX	4
Organismal Development, Skeletal and Muscular System Development and Function	Morphology of limb	0.000311	BMP4,BMPER,GALNT3,GPC3,GPC6,IGF1R,LRP4,PAX8,RYK,THBS1,THBS3	11
Connective Tissue Development and Function, Connective Tissue Disorders, Organismal Development, Organismal Injury and Abnormalities, Skeletal and Muscular Disorders, Skeletal and Muscular System Development and Function, Tissue Development	Abnormal morphology of cranium	0.000317	BMP1,BMP4,BMPER,GPC6,IGF1R,NFIX,PAX2	7
Neurological Disease, Organismal Injury and Abnormalities	Generalized epilepsy	0.000318	CACNA1B,CLCN2,RBFOX1,RBFOX3,SLC6A4	5
Developmental Disorder, Organismal Injury and Abnormalities, Renal and Urological Disease	Hypoplasia of kidney	0.000318	ARHGAP35,LRP4,NFIA,PAX2,RERE	5
Molecular Transport	Transport of inorganic anion	0.000324	BEST1,BEST2,BEST3,CLCN1,CLCN2,CLCNKA	6
Post-Translational Modification	Autophosphorylation of protein	0.000324	ACVR1B,IGF1R,INSR,INSRR,PDPK1,PTK2,PTK2B,TGFBR1	8
Cell Death and Survival	Necrosis	0.000325	ABCG1,ACVR1B,ACVR1C,ADORA1,ADORA2B,APP,ATN1,BMP2,BMP4,CACNA1A,CELF1,COMP,CTNNA1,CTNNA2,CTSD,DAB2IP,DAG1,DNM1,DNM2,DPP4,ELAVL1,ELAVL4,FAP,GALNT3,GPC1,GPC3,HNRNPA1,IGF1R,INSR,LAMA2,NFIB,NFIC,NFIX,PAX2,PAX5,PDPK1,PTK2,PTK2B,RAPGEF2,RASA1,RECK,REN,SLC25A19,SMPD1,SPOCK1,STIM1,STIM2,SYNGAP1,TGFBR1,THBS1,THBS4,TRMT6,YWHAE	53
Cell-To-Cell Signaling and Interaction, Nervous System Development and Function	Action potential of neurons	0.000329	ADORA1,APP,CACNA1A,DPP6,PAX8,SLC6A4,SYNGAP1	7
Organ Morphology, Organismal Injury and Abnormalities, Reproductive System Development and Function, Reproductive System Disease	Abnormal morphology of genital organ	0.00033	ABCG1,ACSL4,ATN1,BMP4,CLCN2,ELAVL1,GALNT3,GPC3,LAMA2,LHX9,PAX2,PAX8,RAPGEF6,SMPD1	14
Reproductive System Development and Function	Morphology of reproductive system	0.000334	ABCG1,ACSL4,ATN1,BMP4,CLCN2,ELAVL1,GALNT3,GPC3,IGF1R,INSR,LAMA2,LHX9,PAX2,PAX8,RAPGEF2,RAPGEF6,SMPD1,TGFBR1,THBS1	19
Embryonic Development, Organismal Development, Skeletal and Muscular System Development and Function	Limb development	0.000335	APP,BMP2,BMP4,COMP,GALNT3,GPC3,LRP4,RECK,RYK,SMOC1	10
Organismal Development, Skeletal and Muscular Disorders, Skeletal and Muscular System Development and Function	Abnormal morphology of hindlimb	0.000338	GPC3,IGF1R,LRP4,THBS1	4
Neurological Disease, Skeletal and Muscular Disorders	Hypotonia	0.000338	HECW2,LAMA1,TBCK,UNC80	4
Cancer, Dermatological Diseases and Conditions, Organismal Injury and Abnormalities	Skin squamous cell carcinoma	0.000339	CACNA1A,CACNA1E,CACNA2D4,CTNNA2,DNM1,DPP10,DPP6,DSCAM,DSCAML1,FAP,GK2,HECW1,JAZF1,LAMA1,PGC,RBFOX1,SPOCK3,TLL2,TRIOBP,UNC80,XKR4	21
Molecular Transport	Transport of chloride	0.00034	BEST1,BEST2,CLCN1,CLCN2,CLCNKA	5
Cell-To-Cell Signaling and Interaction	Attachment of cells	0.000343	BMP2,BMP4,COMP,DAG1,IGF1R,PTK2,PTK2B	7
Cancer, Organismal Injury and Abnormalities, Renal and Urological Disease	Renal Cancer and Tumors	0.000346	ACVR1B,ADORA1,ADORA2B,ARHGAP35,ARHGAP5,BEST2,CLCN2,CLCNKB,CTNNA2,DAB2IP,DPP6,DSCAM,ELAVL4,FAP,GPC3,IGF1R,LAMA2,PAX2,PAX8,R3HDM2,RAB5B,RBFOX2,RFX3,SENP6,SERINC2,SLC6A4,THBS1,UNC80	28
Nervous System Development and Function, Organ Morphology, Organismal Development	Size of brain	0.000346	APP,ARHGAP5,DSCAM,IGF1R,SLC6A4,SMPD1,SYNGAP1,YWHAE	8
Cellular Movement	Invasion of bacteria	0.000356	DNM2,PTK2,SMPD1	3
Skeletal and Muscular System Development and Function	Morphology of muscle	0.000359	ADORA1,APP,BMP4,CTNNA3,DAG1,IGF1R,INSR,LAMA2,MPRIP,PDPK1,PTK2,REN,STIM1,THBS1,TLL2,YWHAE	16
Connective Tissue Development and Function, Connective Tissue Disorders, Organismal Development, Organismal Injury and Abnormalities, Skeletal and Muscular Disorders, Skeletal and Muscular System Development and Function, Tissue Development	Abnormal morphology of skull	0.000367	BMP1,BMP4,BMPER,GPC3,GPC6,IGF1R,NFIC,NFIX,PAX2	9
Cellular Development, Cellular Growth and Proliferation, Nervous System Development and Function, Tissue Development	Growth of axons	0.000369	APP,ELAVL4,IGF1R,LAMA2,NFIA,NFIX,PAX2,RASA1	8
Cell Morphology, Cellular Assembly and Organization, Cellular Development, Cellular Function and Maintenance, Cellular Growth and Proliferation, Embryonic Development, Nervous System Development and Function, Organismal Development, Tissue Development	Dendritic growth/branching	0.00037	APP,BMP2,CACNA1A,CTNNA2,DAB2IP,DSCAM,ELAVL4,RAPGEF2,STIM2,SYNGAP1	10
Cellular Assembly and Organization, Cellular Compromise	Disruption of cytoskeleton	0.000372	APP,DAG1,IGF1R,RASA1	4
Cardiovascular Disease, Cardiovascular System Development and Function, Organismal Injury and Abnormalities, Tissue Morphology	Abnormal morphology of blood vessel	0.000379	BMP1,BMP2,GPC3,PAX8,PTK2,RASA1,RECK,REN,SLC6A4,TLL1	10
Cancer, Gastrointestinal Disease, Organismal Injury and Abnormalities	Gastroesophageal cancer	0.000387	ACVR1B,ATN1,BTBD7,CACNA1A,CACNA1B,CACNA1E,CACNA2D3,CTNNA1,DAB2IP,DAG1,DPP6,DSCAM,ELAVL3,FAP,HECW1,IGF1R,LAMA1,LAMA2,LHX2,MBD2,PC,PGA5 (includes others),PGC,PTK2,PTOV1,RASA1,RBFOX1,RFX1,SERINC2,SLC6A4,SPOCK1,SPOCK2,THBS1,TLL1,TNRC6A,TNRC6C,TRIOBP,WIPI2,XKR6	39
Cancer, Organismal Injury and Abnormalities	Head and neck squamous cell carcinoma	0.000388	ABCG1,ACSL3,ACVR1B,ADORA1,APLP2,AQP12A/AQP12B,ARHGAP35,ARPP21,ATN1,ATRNL1,BMP2,BMP4,CACNA1B,CLCN1,COMP,CTNNA2,CTNNA3,DSCAML1,GPC3,GPC4,GPC6,LAMA2,MPRIP,MYT1L,NFIX,PLEKHG3,PTK2,SERINC2,SLC2A6,SMPD1,TGFBR1,THBS4,TLL1,TNRC6A,TNRC6B,TRIOBP	36
Organ Morphology, Reproductive System Development and Function	Morphology of gonad	0.000389	ABCG1,ACSL4,ATN1,BMP4,CLCN2,GALNT3,IGF1R,INSR,LAMA2,LHX9,PAX2,PAX8,RAPGEF6,SMPD1,THBS1	15
Nervous System Development and Function, Neurological Disease, Organ Morphology, Organismal Development, Organismal Injury and Abnormalities	Abnormal morphology of telencephalon	0.000393	APP,ARHGAP35,ARHGAP5,CLCN2,LHX2,NFIA,NFIB,NFIX	8
Psychological Disorders	Drug dependence	0.000399	ADORA1,ADORA2B,CACNA1A,CACNA1B,CACNA2D3,CACNA2D4,SLC6A4	7
Cardiovascular Disease, Organismal Injury and Abnormalities	Coronary artery disease	0.000406	ABCG1,ADORA1,ADORA2B,CACNA1E,CTNNA3,DPP4,INSR,RBFOX1,REN,SLC6A4,THBS1	11
Cell Morphology	Morphology of tumor cell lines	0.000408	ACVR1C,DAB2IP,DPP4,GALNT6,IGF1R,PAX2,PAX5,PLEKHG2,PTK2,SMOC2	10
Cell Morphology, Cellular Movement	Cell spreading of lymphoma cell lines	0.00041	PTK2,PTK2B	2
Dental Disease, Gastrointestinal Disease, Organismal Injury and Abnormalities	Dentin disease	0.00041	LAMA2,SMOC2	2
Cell-To-Cell Signaling and Interaction, Nervous System Development and Function	Firing of Purkinje cells	0.00041	RBFOX1,RBFOX2	2
Cancer, Organismal Injury and Abnormalities, Respiratory Disease, Tumor Morphology	Metastatic progressive ALK fusion positive non-squamous non-small cell lung cancer	0.00041	IGF1R,INSR	2
Cellular Movement	Movement of neocortical neurons	0.00041	BMP4,PDPK1	2
Cellular Development, Cellular Growth and Proliferation, Embryonic Development, Nervous System Development and Function, Organ Development, Organismal Development, Respiratory System Development and Function, Tissue Development	Neurogenesis of olfactory epithelial cells	0.00041	BMP2,BMP4	2
Cancer, Endocrine System Disorders, Organismal Injury and Abnormalities, Respiratory Disease, Tumor Morphology	Progressive ALK rearrangement positive large cell lung carcinoma	0.00041	IGF1R,INSR	2
Cancer, Organismal Injury and Abnormalities, Respiratory Disease, Tumor Morphology	Progressive ALK rearrangement positive lung squamous cell carcinoma	0.00041	IGF1R,INSR	2
Lipid Metabolism, Molecular Transport, Small Molecule Biochemistry	Release of glycosphingolipid	0.00041	APP,SMPD1	2
Neurological Disease, Psychological Disorders	Sporadic schizophrenia	0.00041	RAPGEF6,RBFOX1	2
Cell-To-Cell Signaling and Interaction, Cellular Assembly and Organization, Skeletal and Muscular System Development and Function	Fusion of myotube	0.000424	DNM1,DNM2,IGF1R	3
Tissue Morphology	Thickening of epithelial tissue	0.000424	APP,BMP4,BMPER	3
Cancer, Organismal Injury and Abnormalities, Renal and Urological Disease	Urinary tract tumor	0.000427	ACVR1B,ADORA1,ADORA2B,ARHGAP35,ARHGAP5,BEST2,CACNA1B,CLCN2,CLCNKB,CTNNA2,CTSE,DAB2IP,DPP6,DSCAM,ELAVL4,FAP,GPC3,IGF1R,LAMA2,MBD3,PAX2,PAX8,R3HDM2,RAB5B,RASA1,RBFOX2,RERE,RFX3,SENP6,SERINC2,SLC6A4,THBS1,UNC80	33
Cellular Movement, Embryonic Development	Cell movement of embryonic cell lines	0.000446	APP,CTSE,DNM1,GPC1,IGF1R,PDPK1,PTK2,RASA1	8
Developmental Disorder, Organ Morphology, Organismal Injury and Abnormalities, Renal and Urological Disease, Renal and Urological System Development and Function	Agenesis of kidney	0.000448	LRP4,NFIA,PAX2,RERE	4
Embryonic Development, Nervous System Development and Function, Organ Development, Organismal Development, Tissue Development	Formation of cerebral ventricles	0.000448	CACNA1A,LHX2,PAX5,RAPGEF2	4
Cell Morphology	Abnormal morphology of plasma membrane	0.000451	APLP2,APP,CACNA1A,LRP4,PAX8,REN	6
Cancer, Organismal Injury and Abnormalities, Renal and Urological Disease	Urinary tract cancer	0.00046	ACVR1B,ADORA1,ADORA2B,ARHGAP35,ARHGAP5,BEST2,CACNA1B,CLCN2,CLCNKB,CTNNA2,CTSE,DAB2IP,DPP6,DSCAM,FAP,GPC3,IGF1R,LAMA2,MBD3,PAX2,PAX8,R3HDM2,RAB5B,RASA1,RBFOX2,RERE,RFX3,SENP6,SERINC2,SLC6A4,THBS1,UNC80	32
Organismal Development	Morphology of body cavity	0.00046	ACSL4,ADORA1,APP,AQP12A/AQP12B,ARHGAP5,BMP1,BMP2,BMP4,CTNNA3,CTSD,DAG1,DPP4,ELAVL1,GPC3,IGF1R,INSR,LHX2,LHX9,NFIB,NFIX,PAX2,PAX8,PDPK1,PTK2,RAPGEF6,RASA1,REN,SLC6A4,SMPD1,THBS1,THBS4,TLL1,YWHAE	33
Endocrine System Disorders, Gastrointestinal Disease, Metabolic Disease, Organismal Injury and Abnormalities	Hyperinsulinism	0.000464	APP,DPP4,IGF1R,INSR,PDPK1	5
Embryonic Development, Organismal Development, Tissue Morphology	Size of embryo	0.000466	ARHGAP35,BMP2,BMP4,DAG1,IGF1R,PDPK1,PTK2,RAPGEF2,RASA1,RECK,SLC25A19,TGFBR1	12
Embryonic Development, Organismal Development, Tissue Morphology	Morphology of germ layer	0.000471	ACVR1B,BMP4,DAG1,LAMA1,PAX2,PDPK1	6
Endocrine System Development and Function, Molecular Transport, Small Molecule Biochemistry	Concentration of hormone	0.000474	APP,CACNA1B,CACNA1E,DNM2,DPP4,GALNT3,IGF1R,INSR,INSRR,LHX9,PAX8,REN,SLC2A8	13
Organismal Injury and Abnormalities, Renal and Urological Disease	Urination disorder	0.000482	BMP4,CACNA1B,CLCNKB,DNM1,DPP4,FLAD1,INSR,INSRR,REN,SLC25A19,SLC6A4	11
Cell Morphology	Shape change of mononuclear leukocytes	0.000489	ATRN,PTK2B,SMPD1,THBS1	4
Cellular Assembly and Organization	Accumulation of lysosome	0.000501	APP,CTSD,IGF1R	3
Developmental Disorder	Hypoplasia of exocrine gland	0.000501	NFIB,PTK2,THBS1	3
Cellular Assembly and Organization	Quantity of secretory granules	0.000501	RAB5A,RAB5B,RAB5C	3
Hereditary Disorder, Organismal Injury and Abnormalities, Skeletal and Muscular Disorders	Autosomal dominant myopathy	0.000504	BMP1,CELF2,CLCN1,CTNNA3,DNM2,DPP6,HNRNPA1,STIM1	8
Neurological Disease	Cognitive impairment	0.000509	ACSL4,APP,DAG1,DPP6,GPC1,HECW2,HNRNPA2B1,IGF1R,INSR,MYT1L,PGA5 (includes others),RERE,SLC6A4,SYNGAP1,WASHC4	15
Embryonic Development, Organ Development, Organismal Development, Renal and Urological System Development and Function, Tissue Development	Branching morphogenesis of metanephric bud	0.000534	BMP4,GPC3,LRP4,PAX2	4
Cell Morphology	Shape change of lymphatic system cells	0.000534	PTK2,PTK2B,SMPD1,THBS1	4
Organismal Injury and Abnormalities	Intracranial hemorrhage	0.000535	ADORA1,ADORA2B,APP,CACNA1A,CACNA1B,INSR,SLC6A4	7
Cancer, Organismal Injury and Abnormalities, Renal and Urological Disease	Renal cancer	0.000544	ACVR1B,ADORA1,ADORA2B,ARHGAP35,ARHGAP5,BEST2,CLCN2,CLCNKB,CTNNA2,DAB2IP,DPP6,DSCAM,FAP,GPC3,IGF1R,LAMA2,PAX2,PAX8,R3HDM2,RAB5B,RBFOX2,RFX3,SENP6,SERINC2,SLC6A4,THBS1,UNC80	27
Cancer, Organismal Injury and Abnormalities	Breast or ovarian carcinoma	0.00058	ABHD17C,ACVR1B,ADORA1,ARHGAP35,ARPP21,ATN1,ATRN,BEST2,BMP4,CACNA1A,CACNA1B,CACNA1E,CACNA2D3,CTNNA2,CTSD,DNM3,DPP4,DPP6,DSCAM,ELAVL2,ELAVL3,FAP,GDE1,HECW1,HNRNPA2B1,INSR,LAMA2,LRP4,MYT1L,PAX2,PAX8,PC,PLEKHG1,PTK2,RAB5C,RAPGEF2,RASAL2,RBFOX1,RBFOX3,RECK,REN,RERE,RFX3,SERINC3,SMOC1,SYNGAP1,THBS1,THBS3,THBS4,TLL1,TNRC6A,TNRC6B,TRIM67,TRIM9,UNC80,XKR9	56
Hereditary Disorder, Neurological Disease, Organismal Injury and Abnormalities	Idiopathic generalized epilepsy	0.000581	CLCN2,RBFOX1,RBFOX3,SLC6A4	4
Cardiovascular System Development and Function, Cellular Development, Skeletal and Muscular System Development and Function, Tissue Development	Differentiation of vascular smooth muscle cells	0.000586	BMP2,BMP4,BMPER	3
Post-Translational Modification	Phosphorylation of protein	0.000599	ACVR1B,ACVR1C,APP,BMP2,BMP4,DAB2IP,DSCAM,IGF1R,INSR,INSRR,LAMA1,LRP4,MPRIP,PDPK1,PTK2,PTK2B,RASA1,TGFBR1,THBS1	19
Organismal Injury and Abnormalities	Organ Degeneration	0.000601	ACVR1C,ADORA1,APP,BEST1,BMP4,CACNA1A,CACNA2D4,CELF1,CLCN2,CTNNA1,CTSD,DAG1,INSR,PAX8,SERINC2,SMPD1	16
Cancer, Organismal Injury and Abnormalities, Tumor Morphology	Invasion of malignant tumor	0.000615	BMP2,DPP4,HNRNPA1,IGF1R,PTK2,RECK,TGFBR1	7
Cardiovascular System Development and Function, Organismal Development, Tissue Morphology	Quantity of blood vessel	0.00062	BMP2,PTK2B,SLC6A4,THBS1,THBS4	5
Cellular Function and Maintenance	Endocytosis by eukaryotic cells	0.000631	ADORA1,APP,ATP6V0D1,DNM1,DNM2,PTK2,SLC6A4,SMPD1,STIM1,TGFBR1,THBS1	11
Developmental Disorder	Abnormal turning of embryo	0.000655	BMP2,PDPK1,RAPGEF2,RASA1,RFX3	5
Connective Tissue Disorders, Developmental Disorder, Organismal Injury and Abnormalities, Skeletal and Muscular Disorders	High bone mass disease	0.000655	ATP6V0D2,HNRNPA1,HNRNPA2B1,LRP4,PTK2B	5
Neurological Disease	Tremor	0.000658	ATN1,CACNA1A,CACNA2D3,CACNA2D4,NFIA,SMPD1,SYNGAP1	7
Endocrine System Disorders, Organ Morphology, Organismal Injury and Abnormalities, Reproductive System Development and Function, Reproductive System Disease	Abnormal morphology of testis	0.000664	ABCG1,ATN1,BMP4,CLCN2,GALNT3,LAMA2,LHX9,PAX2,PAX8,RAPGEF6	10
Cell Signaling, Molecular Transport, Vitamin and Mineral Metabolism	Deposition of Ca2+	0.000679	BMP2,BMP4,IGF1R	3
Organismal Injury and Abnormalities	Refractory pain	0.000679	CACNA1A,CACNA2D3,CACNA2D4	3
Connective Tissue Development and Function, Connective Tissue Disorders, Organ Morphology, Organismal Development, Organismal Injury and Abnormalities, Skeletal and Muscular Disorders, Skeletal and Muscular System Development and Function, Tissue Development	Abnormal morphology of calcaneum	0.00068	GPC3,IGF1R	2
Cell Death and Survival	Apoptosis of radial glial cells	0.00068	LAMA2,LHX2	2
Cancer	Entrance of breast cancer cell lines	0.00068	STIM1,STIM2	2
Organismal Injury and Abnormalities	Fibrosis of lesion	0.00068	PTK2,THBS1	2
Cell-To-Cell Signaling and Interaction, Cellular Assembly and Organization	Fusion of skeletal muscle cells	0.00068	IGF1R,PTK2	2
Endocrine System Disorders, Organ Morphology, Organismal Injury and Abnormalities, Reproductive System Development and Function, Reproductive System Disease	Lack of epididymis	0.00068	PAX2,PAX8	2
Cancer, Organismal Injury and Abnormalities, Tumor Morphology	Progressive ALK translocation positive solid tumor	0.00068	IGF1R,INSR	2
Digestive System Development and Function, Organ Morphology, Organismal Development	Size of exocrine region of pancreas	0.00068	IGF1R,INSR	2
Auditory and Vestibular System Development and Function, Connective Tissue Development and Function, Organ Morphology, Organismal Development, Skeletal and Muscular System Development and Function, Tissue Development	Size of horizontal semicircular canal	0.00068	BMP4,PAX2	2
Developmental Disorder, Embryonic Development, Organismal Development, Tissue Morphology	Lack of vitelline vessel	0.000684	PTK2,RAPGEF2,RASA1,TGFBR1	4
Cellular Movement	Invasion of tumor cell lines	0.000706	ACSL4,APP,BMP2,BMP4,CTSD,DPP4,FAP,HNRNPA2B1,IGF1R,MBD2,PAX2,PAX5,PDPK1,PTK2,PTK2B,RAB5A,RASA1,RBFOX2,RECK,SMPD1	20
Organismal Survival	Survival of organism	0.000706	ADORA1,ADORA2B,APP,ATN1,CACNA1A,COMP,DNM1,DNM3,DSCAM,IGF1R,INSR,PDPK1,PTK2,RAB5A,RECK,REN,SENP6,SMPD1,TGFBR1,THBS1	20
Developmental Disorder, Organismal Injury and Abnormalities, Reproductive System Disease	Disorder of sex development	0.00073	IGF1R,INSR,INSRR,LHX9,PAX2	5
Embryonic Development, Organismal Development, Tissue Morphology	Morphology of mesoderm	0.00073	ACVR1B,BMP4,DAG1,PAX2,PDPK1	5
Neurological Disease, Organismal Injury and Abnormalities	Neuropathic pain	0.00073	CACNA1A,CACNA1B,CACNA2D3,CACNA2D4,SLC6A4	5
Cell Morphology, Nervous System Development and Function	Morphology of central nervous system cells	0.000737	APP,BMP4,CACNA1A,NFIA,NFIB,PTK2,SMPD1,SYNGAP1	8
Respiratory System Development and Function	Development of upper respiratory tract	0.00074	BMP2,BMP4,LHX2,TGFBR1	4
Cancer, Gastrointestinal Disease, Organismal Injury and Abnormalities	Cecum adenocarcinoma	0.000741	ARHGAP5,CACNA1B,CFAP61,DAB2IP,DPP6,GALNT12,HNRNPA2B1,LRP4,RAPGEF2,RAPGEF6,SENP6,SMPD1,TNRC6C,UNC80	14
Cell Morphology, Organ Morphology, Skeletal and Muscular System Development and Function, Tissue Morphology	Morphology of muscle cells	0.000758	ADORA1,APP,BMP4,CTNNA3,DAG1,INSR,LAMA2,MPRIP,PDPK1,PTK2,REN,THBS1	12
Cellular Assembly and Organization	Development of cytoplasm	0.000773	ADORA1,APP,BMP4,CTSD,MPRIP,PDPK1,PLEKHG2,PTK2,PTK2B,RAB5A,RAB5B,RASA1,TGFBR1,THBS1,WIPI2	15
Cellular Assembly and Organization	Formation of plasma membrane	0.000775	APP,CACNA1A,CTNNA1,DNM2,DNM3,LRP4,NFIA,PTK2,SYNGAP1,THBS1	10
Developmental Disorder	Growth Failure	0.000777	APLP2,BMP4,ELAVL1,GALNT3,GPC3,IGF1R,LAMA1,LAMA2,PAX5,PAX8,PTK2,RFX3,SLC6A4,STIM1,STIM2,SYNGAP1,TGFBR1	17
Cancer, Neurological Disease, Organismal Injury and Abnormalities	Astrocytoma	0.000779	ADORA1,AQP12A/AQP12B,ARHGAP35,ARHGAP5,ATN1,BEST1,DPP10,HNRNPA1,HNRNPA2B1,IGF1R,MBD2,MPRIP,PDPK1,RAPGEF2,RBFOX1,RECK,SERINC2,SMPD1,SPOCK3,TNRC6A,TNRC6B,TRIOBP,YWHAE	23
RNA Post-Transcriptional Modification	Processing of mRNA	0.000779	APLP1,APP,CELF1,ELAVL4,HNRNPA1,HNRNPA2B1,RBFOX1,RBFOX2	8
Cell Death and Survival, Skeletal and Muscular System Development and Function	Cell viability of muscle cell lines	0.000782	BMP2,BMP4,IGF1R	3
Cellular Function and Maintenance, Molecular Transport, Protein Trafficking	Endocytosis of protein	0.000782	DNM1,DNM2,RAB5A	3
Cellular Assembly and Organization, Nervous System Development and Function, Tissue Morphology	Quantity of synaptic vesicles	0.000799	APP,DNM1,DNM3,LRP4	4
Cell-To-Cell Signaling and Interaction	Activation of cells	0.000801	ADORA1,ADORA2B,APP,ARHGAP5,BMP2,BMPER,CACNA1A,CACNA1B,DPP4,INSR,LHX2,PAX5,PDPK1,PTK2,PTK2B,RAB5B,RECK,REN,SLC6A4,SMPD1,STIM1,TGFBR1,THBS1,THBS4	24
Developmental Disorder, Gastrointestinal Disease	Congenital anomaly of digestive system	0.000801	ACVR1B,ARHGAP35,BMP4,GPC3,GPC6,LHX2,RFX3,RYK,TBCK,THBS4,UNC80	11
Cell-To-Cell Signaling and Interaction	Activation of connective tissue cells	0.000804	ARHGAP5,BMP2,INSR,LHX2,PTK2B,RECK,TGFBR1	7
Cell Morphology, Nervous System Development and Function, Organ Morphology, Organismal Development	Morphology of brain cells	0.000804	APP,CACNA1A,NFIA,NFIB,PTK2,SMPD1,SYNGAP1	7
Behavior	Behavior	0.000822	ADORA1,APLP2,APP,ATN1,BMP4,CACFD1,CACNA1A,CACNA1B,CACNA1E,CACNA2D3,CTNNA2,DNM1,DNM3,DPP4,ELAVL4,IGF1R,INSR,MBD2,NFIC,PAX5,PTK2,REN,SLC6A4,SMPD1,SYNGAP1	25
Carbohydrate Metabolism, Molecular Transport	Transport of carbohydrate	0.000824	ABCG1,APP,GPC3,INSR,PDPK1,PTK2,RASA1,SLC2A8	8
Cellular Assembly and Organization	Formation of vacuole	0.000855	APP,CLCN2,CTSD,RAB5A,WIPI2	5
Connective Tissue Disorders, Inflammatory Disease, Inflammatory Response, Organismal Injury and Abnormalities, Skeletal and Muscular Disorders	Spondylarthritis	0.000855	CACNA1A,CACNA1B,CACNA2D3,CACNA2D4,PAX5	5
Developmental Disorder, Hereditary Disorder, Ophthalmic Disease, Organismal Injury and Abnormalities	Autosomal dominant congenital eye anomaly	0.000861	BEST1,BMP4,PAX2,STIM1	4
Metabolic Disease, Organismal Injury and Abnormalities, Renal and Urological Disease	Organic aciduria	0.000861	FLAD1,INSR,INSRR,SLC25A19	4
Psychological Disorders	Sporadic psychological disorder	0.000861	APP,RAPGEF6,RBFOX1,STIM2	4
Connective Tissue Development and Function, Skeletal and Muscular System Development and Function, Tissue Development	Ossification of bone	0.000886	BMP4,GALNT3,GPC3,IGF1R,NFIX,PAX8,THBS3	7
Post-Translational Modification	Palmitoylation of protein	0.000893	ABHD17A,ABHD17B,ABHD17C	3
Lipid Metabolism, Small Molecule Biochemistry	Redistribution of lipid	0.000893	ABCG1,APP,SMPD1	3
Cell-To-Cell Signaling and Interaction, Cellular Assembly and Organization, Cellular Function and Maintenance	Development of gap junctions	0.000901	APP,CACNA1A,CTNNA1,DNM3,LRP4,NFIA,PTK2,SYNGAP1,THBS1	9
Cancer, Cellular Development, Cellular Growth and Proliferation, Organismal Injury and Abnormalities, Tumor Morphology	Proliferation of tumor cells	0.000905	ACVR1C,BMP2,BMP4,FAP,GALNT3,GPC1,GPC3,GPC5,IGF1R,INSR,PDPK1,PTK2B,TGFBR1,THBS1	14
Cancer, Organismal Injury and Abnormalities, Respiratory Disease	Laryngeal cancer	0.000905	ACSL3,ADORA1,ARPP21,BMP2,CACNA1B,CTNNA2,CTNNA3,DSCAML1,IGF1R,LAMA2,MYT1L,PTK2,TGFBR1,TLL1,TNRC6A	15
Infectious Diseases	Infection by Flaviviridae	0.000915	ADORA1,DNM1,DNM2,IGF1R,INSR,RAB5A,SLC6A4	7
Cancer, Gastrointestinal Disease, Organismal Injury and Abnormalities, Tumor Morphology	Invasion of digestive organ tumor	0.000927	GPC1,HNRNPA1,RECK,TGFBR1	4
Cardiovascular Disease, Organismal Injury and Abnormalities	Failure of heart	0.000938	ADORA1,BMP1,CACNA1A,CACNA1B,DPP4,DPP6,PDPK1,REN,SLC6A4,TLL1	10
Neurological Disease	Frontotemporal lobar degeneration or amyotrophic lateral sclerosis	0.000945	APP,ARPP21,CELF2,DPP6,HNRNPA1,HNRNPA2B1,IGF1R,RBFOX1,SLC6A4	9
Cell Morphology, Cellular Movement	Cell spreading of blood cells	0.000946	ATRN,PDPK1,PTK2B,SMPD1,THBS1	5
DNA Replication, Recombination, and Repair, Nucleic Acid Metabolism, Small Molecule Biochemistry	Incorporation of thymidine	0.000946	BMP2,BMP4,IGF1R,INSR,YWHAE	5
Neurological Disease, Organismal Injury and Abnormalities	Localization-related epilepsy	0.000946	CACNA1A,CACNA1B,CACNA2D3,CACNA2D4,SLC6A4	5
Skeletal and Muscular Disorders	Abnormality of limb	0.00097	BMP4,BMPER,DAG1,GALNT3,GPC3,GPC6,IGF1R,LRP4,PAX8,THBS1,THBS3	11
Neurological Disease	Neurological signs	0.000977	APLP1,APP,ARPP21,CACNA1A,CACNA1B,CACNA2D3,ELAVL2,HNRNPA2B1,IGF1R,LRP4,MYT1L,PTK2B,RAB5A,RBFOX1,RERE,SLC6A4,SPOCK3,THBS3	18
Cardiovascular Disease, Organismal Injury and Abnormalities	Acute coronary event	0.001	ADORA1,ADORA2B,APP,DPP6,INSR,REN,SLC6A4	7
Carbohydrate Metabolism, Molecular Transport	Transport of monosaccharide	0.001	APP,GPC3,INSR,PDPK1,PTK2,RASA1,SLC2A8	7
Organismal Development	Abnormal morphology of body cavity	0.00101	ACSL4,AQP12A/AQP12B,ARHGAP5,BMP1,BMP2,BMP4,CTNNA3,CTSD,ELAVL1,GPC3,INSR,LHX2,LHX9,NFIB,NFIX,PAX2,PAX8,PDPK1,PTK2,RAPGEF6,RASA1,SLC6A4,SMPD1,THBS1,TLL1,YWHAE	26
Cancer, Endocrine System Disorders, Organismal Injury and Abnormalities	Follicular papillary thyroid carcinoma	0.00101	PAX8,TGFBR1,THBS1	3
Carbohydrate Metabolism	Incorporation of glycogen	0.00101	INSR,PTK2	2
Cancer, Organismal Injury and Abnormalities	Inflammatory myofibroblastic tumor with ALK translocation	0.00101	IGF1R,INSR	2
Cancer, Organismal Injury and Abnormalities, Respiratory Disease	Metastatic ROS1 rearrangement positive non-small cell lung cancer	0.00101	IGF1R,INSR	2
Cancer, Organismal Injury and Abnormalities	Metastatic ROS1 rearrangement positive solid tumor	0.00101	IGF1R,INSR	2
