# Supplementary material for: Evolutionary rate covariation analysis of E-cadherin identifies Raskol as a regulator of cell adhesion and actin dynamics in Drosophila
Source: PLoS Genet. 2019 Feb 14;15(2):e1007720. doi: 10.1371/journal.pgen.1007720 (PMC6375579; doi:10.1371/journal.pgen.1007720)
Supplement: S4 Table — (XLSX) [file pgen.1007720.s008.xlsx]

## Sheet: RNAi stocks for BC screen
Target gene	Insertion	Chromosome	BDSC stock #	Lethality w/ Act5-GAL4	Reference
shg	P{TRiP.HMS00693}attP2	3	32904	Yes	10.1038/ncomms10074
arm	P{TRiP.HMS01414}attP2	3	35004	Yes	10.1016/j.devcel.2014.01.020, 10.1016/j.celrep.2015.01.051
a-Cat	P{TRiP.HMS00317}attP2	3	33430	Yes	10.1016/j.celrep.2015.01.051
p120ctn	P{TRiP.HMC03276}attP2	3	51729	Yes	10.1038/ncomms12149
Vinc	P{TRiP.HMS02356}attP2	3	41959	Yes	10.1038/ncomms12149
cno	P{TRiP.HMS00239}attP2	3	33367	Yes	10.1016/j.celrep.2015.01.051
CadN	P{TRiP.HMS02380}attP2	3	41982	Yes	10.1038/ncomms12149
Pdk1	P{TRiP.JF02807}attP2	3	27725	Yes	10.1016/j.celrep.2015.01.051
Hrb98DE	P{TRiP.HMS00342}attP2	3	32351	Yes	10.1016/j.celrep.2015.01.051
babo	P{TRiP.HMC04142}attP2	3	55871	Yes	10.1038/ncomms12149
CG42684	P{TRiP.HMS03717}attP40	2	54056	Yes	10.1016/j.celrep.2015.01.051
Appl	P{TRiP.JF02878}attP2	3	28043	Yes	10.1016/j.celrep.2015.01.051
magu	P{TRiP.HMJ21055}attP40	2	51169
CG16952	P{TRiP.HMC04545}attP40	2	57164	Yes	10.1016/j.celrep.2015.01.051
CG30463	P{TRiP.HMC02984}attP2	3	50617
CG12054	P{TRiP.HMJ03134}attP40	2	50910	Yes	10.1016/j.celrep.2015.01.051
RhoGAPp190	P{TRiP.JF01520}attP2	3	31070
mthl10	P{TRiP.HMC03304}attP2	3	51753	Yes	10.1038/ncomms12149
InR	P{TRiP.HMS03166}attP40	2	51518	Yes	10.1038/ncomms12149
dlp	P{TRiP.HMS00903}attP2	3	34091
CG3376	P{TRiP.HMS03021}attP2	3	36760
PDZ-GEF	P{TRiP.HM05139}attP2	3	28928
CG11593	P{TRiP.HMS00715}attP2	3	32924
CG4407	P{TRiP.HMS02772}attP40	2	44056	Yes	10.1038/ncomms12149
Gug	P{TRiP.HMS00756}attP2	3	32961
CG2003	P{TRiP.HMC03148}attP2	3	51699	Yes	10.1016/j.celrep.2015.01.051
velo	P{TRiP.HMS00383}attP2	3	32389	Yes	10.1016/j.devcel.2014.01.020
CG14883	P{TRiP.HMS02836}attP40	2	44114	Yes	10.1038/ncomms12149
cac	P{TRiP.JF02572}attP2	3	27244	Yes	10.1016/j.celrep.2015.01.051
zormin	P{TRiP.HMS01014}attP2	3	34039
fwe	P{TRiP.GL01498}attP40	2	43157
CG33096	P{TRiP.HMS05431}attP40	2	66965
Rab5	P{TRiP.HMC03420}attP40	2	51847	Yes	10.1016/j.celrep.2015.01.051
MBD-like	P{TRiP.HMS02825}attP40	2	44105	Yes	10.1016/j.celrep.2015.01.051
ttk	P{TRiP.HMS03008}attP2	3	36748
Gk2	P{TRiP.HMC04837}attP40	2	57522	Yes	10.1016/j.celrep.2015.01.051
Acsl	P{TRiP.HMS02307}attP40	2	41885
Stim	P{TRiP.HMC03651}attP40	2	52911	Yes	10.1016/j.celrep.2015.01.051
enc	P{TRiP.GL01168}attP2	3	42797
Mppe	P{TRiP.HMC04967}attP40	2	57773
Rfx	P{TRiP.HMJ23335}attP40	2	61847
Bsg25D	P{TRiP.HMJ23837}attP40	2	62414
Syb	P{TRiP.HMS02728}attP40	2	44014	Yes	10.1016/j.celrep.2015.01.051
brat	P{TRiP.HMS01121}attP2	3	34646
lqf	P{TRiP.HMJ22079}attP40	2	58130
capt	P{TRiP.HMS00810}attP2	3	33010
CG5875	P{TRiP.HMC06378}attP40	2	67275
