# Supplementary material for: Evolutionary rate covariation analysis of E-cadherin identifies Raskol as a regulator of cell adhesion and actin dynamics in Drosophila
Source: PLoS Genet. 2019 Feb 14;15(2):e1007720. doi: 10.1371/journal.pgen.1007720 (PMC6375579; doi:10.1371/journal.pgen.1007720)
Supplement: S5 Table — (XLSX) [file pgen.1007720.s009.xlsx]

## Sheet: Border Cell Migration - Fig.2
Border Cell Migration
Genotype	n	0-25%	25-75%	75-100%
control	193	2	6	185
shg	48	39	9	0
α-Cat	90	8	17	65
CadN	33	0	1	32
Vinc	24	0	1	23
p120ctn	26	0	1	25
cno	34	0	0	34
Pdk1	173	15	70	88
dlp	75	10	16	49
Appl	86	12	15	59
Hrb98DE	175	12	38	126
babo	132	9	26	97
CG42684	143	9	24	110
RhoGAPp190	61	4	9	48
PDZ-GEF	111	4	19	88
magu	101	8	10	83
CG16952	227	11	29	188
CG30463	79	0	13	66
CG12054	25	1	3	21
mthl10	76	2	9	65
InR	89	2	10	77
CG3376	32	0	4	28
CG11593	104	3	8	93
CG4407	40	1	3	36
Gug	91	1	8	82
CG2003	63	0	6	57
velo	86	1	7	78
CG14883	66	1	5	60
cac	81	1	6	74
zormin	84	1	6	77
few	62	0	5	57
CG33096	52	0	4	48
Rab5	66	0	5	61
MBD-like	62	0	4	58
ttk	24	0	1	23
Gk2	27	0	1	26
Acsl	65	1	1	63
Stim	66	1	0	65
enc	71	0	1	70
Mppe	23	0	0	23
Rfx	28	0	0	28
Bsg25D	66	0	5	61
Syb	86	0	5	81
brat	53	0	3	50
lqf	79	0	4	75
capt	65	0	2	63
CG5875	98	1	3	94

## Sheet: Cluster Disassociation - Fig. 3
Border cell cluster disassociation
Genotype	ERC value	n	Cluster break-up	% Eggs with disassociated BCs
control	-	193	4	2.07254
shg	1	48	0	0
α-Cat	0.47	90	19	21.1111
p120ctn	0.23	27	1	3.7037
CadN	-	33	1	3.0303
Vinc	-	24	1	4.16667
cno	-	34	0	0
CG42684	0.5	145	46	31.7241
CG14883	0.44	66	19	28.7879
zormin	0.66	84	24	28.5714
MBD-like	0.46	62	17	27.4194
cac	0.62	81	21	25.9259
Stim	0.52	66	17	25.7576
CG2003	0.58	63	16	25.3968
CG11593	0.46	104	25	24.0385
Gug	0.49	92	21	22.8261
PDZ-GEF	0.53	111	25	22.5225
InR	0.51	89	19	21.3483
CG33096	0.46	52	11	21.1538
CG16952	0.67	227	47	20.7048
CG30463	0.46	79	16	20.2532
Rab5	0.52	66	13	19.697
few	0.6	62	12	19.3548
Appl	0.56	86	12	13.9535
Acsl	0.5	65	9	13.8462
babo	0.5	132	18	13.6364
CG4407	0.5	40	5	12.5
Pdk1	0.46	173	21	12.1387
Gk2	0.45	27	3	11.1111
Hrb98DE	0.54	175	19	10.8571
Rfx	0.51	28	3	10.7143
babo	0.5	81	8	9.87654
enc	0.44	71	7	9.85915
CG3376	0.44	32	3	9.375
dlp	0.44	75	7	9.33333
RhoGAPp190	0.47	61	5	8.19672
CG12054	0.47	25	2	8
mthl10	0.52	76	6	7.89474
magu	0.59	102	8	7.84314
Mppe	0.51	23	1	4.34783
velo	0.46	86	2	2.32558
ttk	0.49	24	0	0
lqf	-	79	6	7.59494
brat	-	53	4	7.54717
Bsg25D	-	66	4	6.06061
CG5875	-	98	5	5.10204
Syb	-	86	4	4.65116
capt	-	65	3	4.61538
-	Negative or non existent ERC value
